# Supplementary material for: Identification of inhibitors from a functional food-based plant Perillae Folium against hyperuricemia via metabolomics profiling, network pharmacology and all-atom molecular dynamics simulations
Source: Front Endocrinol (Lausanne). 2024 Feb 16;15:1320092. doi: 10.3389/fendo.2024.1320092 (PMC10905266; doi:10.3389/fendo.2024.1320092)
Supplement: Supplementary file 2 [file DataSheet_2.xlsx]

## Sheet: Molecular docking results
Table S2. Overall docking results
Compound ID	ZH01	ZH02	ZH03	ZH04	ZH05	ZH06	ZH07	ZH08	ZH09	ZH10	ZH11	ZH12	ZH13	ZH14	ZH15	ZH16	ZH17	ZH18	ZH19	ZH20	ZH21	ZH22	ZH23	ZH24	ZH25	Total binding score	Average binding affinity
ZS059#	-10.7	-9.7	-8.2	-10.1	-9.6	-9	-8.6	-7.7	-5.8	-7.9	-8.4	-9.8	-7.7	-9.3	-10.1	-10.3	-6.6	-6.7	-8.8	-10.1	-9.2	-9.7	-10.1	-10.1	-10.8	-225	-9
ZS058#	-10.5	-10	-8.9	-8.7	-9.7	-8.2	-8.9	-8.2	-6.5	-8.1	-8.3	-8.9	-7.7	-9.4	-10.3	-10.6	-5.7	-7.4	-9.1	-10.1	-9.4	-9.7	-10.4	-10	-9.8	-224.5	-8.98
ZS014*#	-11	-9.9	-8.9	-9.1	-9.8	-8.5	-7.7	-8.3	-7.1	-7.4	-8.8	-8.8	-8.4	-8	-9.5	-9.6	-6.3	-7.8	-9.1	-9.5	-8.8	-9.3	-9.1	-9.6	-9.2	-219.5	-8.78
ZS070*#	-10.3	-8.6	-8.9	-8.4	-9.1	-8.3	-8.8	-7.3	-7.7	-7.6	-8.6	-9.7	-8.9	-7.8	-10.7	-9.7	-7.8	-7.2	-8.1	-8.3	-9.8	-8.9	-10	-9.6	-9	-219.1	-8.764
ZS074#	-10.1	-10.2	-8.9	-8.9	-10	-8.2	-8.1	-8	-7.1	-6.6	-8.4	-8	-7.8	-8.8	-9.7	-9.2	-5.6	-7.4	-9	-9.4	-9.1	-8.9	-10.6	-10	-10	-218	-8.72
ZS083*#	-10.7	-9.6	-8.9	-9.2	-9.5	-8.1	-7.7	-8.2	-7.1	-7	-8.3	-8.9	-8.3	-8.1	-9.4	-10.1	-6.2	-7.9	-9	-9.2	-8.6	-8.7	-9.3	-9.5	-8.7	-216.2	-8.648
ZS118*#	-9.2	-8	-8.2	-8.5	-8.6	-8.7	-9	-7.1	-6.5	-7.4	-8.7	-8.6	-8.1	-8.4	-11.7	-9.4	-6.8	-7.3	-9.1	-8.8	-9	-9.3	-10.1	-8.8	-10.1	-215.4	-8.616
ZS066*#	-9.3	-8.7	-8.1	-8.9	-9.2	-8.2	-8.3	-7.7	-7	-7.4	-8.8	-10.2	-7.8	-8.2	-9.6	-8.8	-6.5	-7.8	-8.4	-8.2	-8.4	-9	-9	-10.9	-10	-214.4	-8.576
ZS068*#	-9.9	-9.4	-8.8	-7.8	-10.1	-8	-8.3	-7.7	-6	-6.8	-8.2	-8.2	-8	-8.8	-8.8	-9.2	-6.1	-7.4	-8.4	-10.1	-8.5	-8.6	-10.3	-8.6	-10.5	-212.5	-8.5
ZS055*#	-10.6	-8.1	-8.4	-8.6	-8.7	-8.9	-8.3	-6.8	-7.1	-7.5	-7.8	-9	-7.3	-8	-10.4	-10	-6.8	-7.1	-7.9	-9.3	-8.8	-9	-9.5	-10.1	-8.4	-212.4	-8.496
ZS036*#	-9.7	-8.2	-7.9	-9	-8.1	-9.3	-8.8	-7.4	-6.6	-7.4	-8.4	-8.9	-8	-8.3	-10.8	-7.9	-6.7	-6.9	-9	-8.1	-8.9	-9.4	-9.6	-8.5	-9.1	-210.9	-8.436
ZS076*#	-10.7	-7.9	-8.8	-8.1	-8.4	-8	-8.8	-7	-7.4	-7.5	-8.3	-9.2	-7.8	-7.7	-8.6	-7.9	-7	-6.9	-7.7	-8.9	-9.7	-9	-9.6	-9.1	-9.9	-209.9	-8.396
ZS057*#	-10.8	-8	-8.7	-7.7	-8.2	-8.1	-8.4	-7.1	-7.3	-7.3	-8.2	-8.9	-7.6	-7.9	-8.7	-8.9	-6.9	-6.6	-7.6	-9.1	-9.5	-9	-9.3	-9.6	-9.6	-209	-8.36
ZS065*#	-9.2	-8.3	-8.3	-9.2	-9.6	-7.7	-9.5	-7.3	-6.8	-6.4	-8	-8.1	-7.3	-7.9	-9.4	-10.4	-6.8	-6.7	-7.5	-7.8	-9.1	-9.2	-9.4	-9.1	-8.7	-207.7	-8.308
ZS283*#	-9.4	-8.6	-8.1	-7.9	-8	-8.8	-9	-7.1	-6.3	-7.5	-8.3	-8.6	-8.2	-8.6	-10.5	-7.7	-6.3	-6.9	-7.7	-8.5	-8.6	-9.3	-9.6	-8.5	-9.6	-207.6	-8.304
ZS026*#	-10.8	-8.6	-7.8	-8.3	-9.3	-7.9	-9	-7	-6.4	-6.8	-8.1	-8.4	-7.8	-8.1	-9.1	-9.1	-6.3	-7	-8.6	-8.2	-8.1	-8.1	-8.7	-9.4	-8.5	-205.4	-8.216
ZS024*#	-10	-9.3	-8.7	-8.7	-8.7	-7.3	-8.2	-7.3	-7	-7	-7.9	-8.9	-7.5	-7.5	-8.7	-8.7	-6.3	-7.6	-7.9	-8.3	-8.1	-8.8	-8.5	-8.6	-8.3	-203.8	-8.152
ZS125*#	-9.2	-8.1	-8.1	-8.2	-9.2	-8.6	-7.2	-7.4	-6.9	-6.6	-8.3	-7.6	-6.8	-7.5	-9.7	-9.4	-6.5	-6.7	-7.7	-8.7	-7.6	-9.1	-9.6	-8.6	-9.8	-203.1	-8.124
ZS084#	-9.4	-8.9	-9.2	-8.6	-8.7	-7.1	-8	-7.2	-6.9	-6.9	-7.4	-8.6	-6.7	-7.7	-8.6	-8.9	-5.8	-7.9	-7.8	-8	-7.8	-8.4	-8.6	-8.2	-8.3	-199.6	-7.984
ZS060#	-9.6	-7.6	-7.8	-8.6	-9.2	-7.5	-7.2	-6.1	-6.1	-6.3	-7.6	-8	-7	-7	-9.6	-9.2	-7.1	-5.6	-8.2	-8.8	-8.5	-8.8	-9.5	-8	-8.2	-197.1	-7.884
ZS025#	-9.3	-9	-8.2	-8.1	-9	-7.1	-7.1	-6.8	-7	-7.3	-7.8	-8.7	-6.7	-7.7	-8.3	-8.3	-5.8	-7.5	-7.9	-8.1	-7.5	-8	-8.6	-8.2	-8.3	-196.3	-7.852
ZS011#	-9.7	-9.1	-8.4	-8.7	-8.2	-7	-7.6	-7.1	-6	-6.7	-7.6	-8.8	-6.7	-7.9	-8	-8.3	-5.5	-7.1	-7.9	-7.7	-7.7	-8.4	-7.8	-7.7	-8.2	-193.8	-7.752
ZS067#	-9.6	-9.9	-8.1	-8.2	-8.2	-6.9	-7	-6.6	-6.6	-6.2	-7.2	-9.1	-6.8	-7.9	-8.7	-8.3	-5.8	-7.6	-7.7	-7.4	-7.5	-8.3	-8.1	-7.9	-7.9	-193.5	-7.74
ZS130#	-9.1	-8.7	-8.4	-8.1	-8.3	-7	-7.8	-7.2	-6	-7.4	-7.9	-8.9	-6.7	-7.5	-8.1	-8.3	-5.6	-7	-7.6	-6.8	-7.8	-8.4	-7.8	-8.2	-8	-192.6	-7.704
ZS042#	-9.2	-9.2	-9.7	-7.8	-7.8	-6.9	-8	-6.3	-6.6	-6.5	-7.1	-9.3	-7.2	-7.2	-8.3	-7.2	-5.7	-6.1	-8.2	-8	-7.9	-8	-8.9	-7.9	-7.4	-192.4	-7.696
ZS073*#	-8.8	-8.6	-7.3	-8.8	-8.2	-7.3	-6.7	-6.4	-6.2	-7.1	-6.4	-7.5	-6.6	-6	-8.6	-8.7	-6.4	-7.1	-8.9	-7.8	-8.1	-8.4	-8.4	-8.4	-8.5	-191.2	-7.648
ZS179	-8	-7.7	-7.5	-7.9	-8.4	-6.6	-9.3	-5.9	-6.9	-6.1	-7.2	-7	-7	-7.2	-8	-6.7	-5.9	-6.3	-7.9	-7.5	-7.8	-9	-9.4	-8.5	-9.5	-189.2	-7.568
ZS213	-8	-6.9	-7.3	-7.7	-9.1	-8.4	-7	-5.5	-6.7	-6.3	-6.8	-7.3	-6.7	-6.4	-8.9	-8.8	-6.1	-6.4	-7.5	-6.9	-8.1	-8.7	-9.4	-8.4	-9.4	-188.7	-7.548
ZS253	-8.5	-8.6	-7.6	-7.2	-7.8	-7.2	-7.4	-6.7	-6.6	-7	-6.7	-7.9	-6.3	-8.5	-9.3	-7.9	-5.9	-6.3	-6.7	-8.4	-7.3	-8.5	-7.9	-8.5	-7.8	-188.5	-7.54
ZS041#	-9.2	-9	-7.3	-7.2	-8	-7.5	-8	-6.2	-5.8	-6	-7.7	-8.8	-6.2	-6.6	-8.3	-6.5	-5.1	-6	-8.1	-8	-8.1	-7.7	-8.6	-7.3	-8.2	-185.4	-7.416
ZS039	-8.4	-8.5	-9.5	-7	-8	-6.6	-7.7	-6	-5.7	-6	-6.9	-8.3	-6.5	-7.3	-8	-7.7	-5.6	-6.4	-7.8	-7.4	-7.2	-7.3	-7.8	-7.5	-7	-182.1	-7.284
ZS043	-8.6	-7.4	-7.5	-7.1	-8	-7	-6.1	-6.2	-6.1	-6	-6.3	-7	-7	-6.5	-7.5	-8	-5.4	-6.3	-7.6	-7.5	-8	-8.1	-8.3	-7.8	-7.2	-178.5	-7.14
ZS051	-8.3	-7.5	-7	-7	-8.1	-7.5	-7.4	-6.5	-5.8	-6	-6.7	-7.2	-6.5	-6.9	-8.2	-7.7	-5.7	-6.5	-7.2	-7.4	-6.8	-6.7	-7.6	-7.2	-7.6	-177	-7.08
ZS256	-8.2	-6.2	-7.2	-7.2	-7.5	-7.1	-7	-5.8	-6.4	-5.9	-7	-8.2	-5.7	-7.8	-7.5	-7.8	-5.9	-6.1	-6.3	-8	-7.1	-7.3	-7.5	-8.2	-7.9	-176.8	-7.072
ZS206	-8.5	-6.7	-7.3	-6.7	-7.6	-7	-6.9	-5.9	-6	-6.2	-5.9	-7.5	-5.8	-8	-7.5	-7.8	-6.1	-5.8	-6.6	-8.5	-7.1	-7.6	-7.7	-7.9	-7.7	-176.3	-7.052
ZS260	-8.1	-6.8	-7.3	-7.4	-7.7	-7.1	-7.3	-6.4	-6.3	-6.6	-6	-6.6	-5.8	-8.2	-7.5	-7.6	-5.4	-5.5	-6.2	-8.3	-7.2	-7.6	-7.8	-8.2	-7.3	-176.2	-7.048
ZS072	-7.9	-7.7	-6.9	-7.7	-7.4	-6.9	-7.8	-6.7	-5.5	-6.4	-6.8	-6.9	-6.5	-7.4	-7.3	-7.4	-5.4	-6.2	-7.4	-6.9	-7.3	-7.1	-7	-8.1	-7.3	-175.9	-7.036
ZS325	-7.7	-6	-7	-6.9	-7.6	-7.1	-7.7	-6.2	-5.3	-5.7	-7.4	-6.7	-5.5	-8.1	-7.4	-8.4	-6.1	-5.8	-6.1	-7.1	-7.3	-8.3	-7.7	-8.7	-7.7	-175.5	-7.02
ZS134	-8.1	-6.9	-6.8	-7	-7.2	-6.8	-7.4	-6.3	-5.8	-6.8	-6.7	-7.5	-6	-6.6	-7.6	-7.5	-5.8	-6.6	-6.5	-8	-7.5	-7.3	-7.8	-7.4	-7.4	-175.3	-7.012
ZS286	-7.7	-6.4	-7.7	-6.8	-7.9	-7	-7.4	-6.6	-6.3	-6.1	-6.8	-7.2	-5.9	-8.2	-8.6	-7.6	-5.7	-5.8	-6.3	-6.1	-7.2	-7.6	-7.8	-7.3	-7.1	-175.1	-7.004
ZS047	-8.3	-8.1	-7.2	-6.6	-8.5	-7.1	-6.4	-6.4	-5.6	-6	-6.5	-7.1	-6.7	-7	-7.4	-6.2	-5.4	-6.2	-7.4	-7.6	-7.2	-7.4	-7.5	-7.3	-7.3	-174.4	-6.976
ZS236	-8.1	-7	-6.9	-6.9	-7.6	-6.5	-7	-5.9	-5.6	-6.3	-7	-7.5	-5.7	-7.9	-7.3	-7.3	-5.4	-6	-6.6	-8.2	-7	-7.6	-7.6	-7.7	-7	-173.6	-6.944
ZS313	-8.1	-6.1	-6.9	-7	-7.6	-7.1	-6.9	-6	-5.6	-5.6	-7	-7.1	-5.7	-7.9	-7.6	-7.3	-5.9	-5.8	-7	-6.9	-7.1	-7.8	-7.9	-7.9	-7.7	-173.5	-6.94
ZS085	-7.5	-6.6	-6	-7.3	-7.3	-7	-7.6	-6.1	-5.8	-5.4	-6.1	-7	-5.8	-8.2	-7.8	-8	-5.9	-5.9	-6.3	-6.3	-8.2	-8.1	-7.8	-8.1	-7.2	-173.3	-6.932
ZS218	-7.7	-6.2	-7	-7	-7.5	-6.9	-7	-6.3	-5.6	-5.3	-6.4	-7.1	-5.5	-7.8	-7.4	-7.8	-5.5	-5.7	-7.2	-8.5	-7	-7.4	-7.8	-8.2	-7.4	-173.2	-6.928
ZS300	-8.1	-6.3	-6.7	-7.4	-7.4	-6.5	-7.3	-6.5	-5.4	-5.5	-6.5	-7	-5.9	-7.9	-7.4	-7.9	-5.6	-5.9	-6.4	-7.6	-7	-7.9	-8.4	-7.6	-6.9	-173	-6.92
ZS129	-8	-6.9	-6.8	-6.7	-7.7	-7.4	-7.1	-6.1	-5.4	-6.5	-6.2	-7.5	-5.4	-7.7	-7.7	-7.4	-5.4	-5.6	-6.8	-7.7	-6.9	-7.3	-7.9	-7.1	-7.7	-172.9	-6.916
ZS205	-6.9	-6.1	-8.5	-6.5	-7.3	-6.7	-7	-6.7	-5.4	-6.1	-6.9	-6.4	-5.6	-8.2	-8.4	-7.6	-5.2	-5.8	-7.3	-6.4	-7	-7.3	-7.6	-8.5	-7	-172.4	-6.896
ZS091	-7.4	-7.8	-6.9	-6.7	-7.4	-6.8	-7.1	-6.3	-5.8	-5.4	-6.8	-6.9	-5.7	-8.1	-7.3	-7.6	-5.6	-5.8	-6.3	-6.9	-7.2	-7.8	-7.5	-7.8	-7.2	-172.1	-6.884
ZS089	-8	-5.8	-6.9	-6.7	-7.1	-7.2	-7	-5.8	-5.4	-5.2	-6.7	-6.4	-5.8	-8.1	-7.5	-7.4	-5.3	-6.3	-6.9	-8.1	-7.1	-7.3	-8	-8.1	-7.7	-171.8	-6.872
ZS178	-8.2	-6.3	-6.9	-6.6	-7.4	-6.9	-7.1	-6	-5.2	-5.5	-6.5	-6.8	-6.1	-7.5	-7.5	-7.5	-5.4	-6.1	-7.2	-8.2	-7	-7.9	-8	-6.9	-7.1	-171.8	-6.872
ZS126	-7.8	-6.5	-6.5	-6.6	-7.7	-7	-7.3	-6.5	-5.1	-5.4	-7.1	-6.5	-6.1	-8.3	-7.6	-7.5	-5.5	-5.4	-6.8	-6	-7.6	-7.4	-7.7	-8.5	-7.3	-171.7	-6.868
ZS133	-8	-6.2	-6.7	-6.8	-7.1	-7.2	-7.3	-6.3	-5.3	-5.4	-6.9	-6.5	-5.7	-8.2	-7.3	-7.6	-5.5	-5.3	-6.5	-7.3	-7.2	-7.7	-7.9	-8.5	-7.3	-171.7	-6.868
ZS257	-8	-7.3	-7.2	-7.1	-7.4	-7	-7.3	-6.3	-6	-6.6	-6.9	-6.4	-6	-7.4	-7.6	-7.4	-5.5	-5.6	-6.7	-6.3	-7	-7.2	-7.5	-7	-7	-171.7	-6.868
ZS135	-8.1	-7.3	-7.7	-6.7	-7	-6.7	-6.5	-6.3	-5.8	-5.7	-7	-6.6	-5.5	-7.9	-7.5	-7.3	-5.6	-5.4	-7.4	-6.4	-6.8	-7.5	-7.8	-7.9	-7.2	-171.6	-6.864
ZS056	-7.7	-7.8	-8.1	-7	-6.9	-6.9	-6.9	-6.2	-5.8	-6	-6.8	-6.9	-7.3	-6.9	-7.4	-7	-5.2	-5.7	-7.8	-7.2	-6.6	-6.8	-6.9	-7.2	-6.5	-171.5	-6.86
ZS163	-7.4	-6.5	-6.4	-6.9	-7.5	-6.7	-7	-6.4	-5.5	-5.6	-6.4	-6.4	-6.1	-7.4	-7.4	-7.5	-5.3	-5.9	-7.2	-5.9	-7.2	-7.9	-8.2	-8.7	-7.6	-171	-6.84
ZS222	-7.7	-6.3	-7.3	-6.7	-7.3	-6.7	-7.3	-6.6	-5.8	-5.6	-6.5	-6.2	-5.7	-8	-7	-7.5	-5.4	-6.3	-6.7	-6.2	-7	-7.5	-7.8	-8.4	-7.4	-170.9	-6.836
ZS250	-7.8	-6.4	-6.7	-6.8	-7.1	-6.9	-7.4	-6	-5.8	-5.4	-6.6	-6.5	-5.5	-8	-7.4	-7.4	-5.6	-5.8	-6.4	-8.5	-6.9	-7.6	-7.9	-7.2	-7.3	-170.9	-6.836
ZS081	-8.2	-8	-6.3	-6.9	-7.6	-6.1	-6.1	-5.8	-5.4	-5.7	-7.4	-7.5	-6	-7.1	-7.8	-6.9	-5.3	-6.1	-7.5	-7.1	-6.7	-6.9	-7.5	-7	-8	-170.9	-6.836
ZS071	-7.7	-7.2	-6.6	-7.3	-7.3	-6.3	-6.4	-6.2	-5.6	-6.2	-6.8	-6.8	-6.2	-6.8	-7.2	-7.6	-5.6	-6.7	-7.6	-6.6	-7.1	-7.3	-7.1	-7.5	-7	-170.7	-6.828
ZS037	-7.1	-6.3	-6.2	-7.1	-7.2	-6.8	-6.4	-6.5	-5.9	-5.4	-6.2	-6.9	-6.2	-8.4	-7.5	-7.5	-5.2	-5.5	-7.1	-6	-7.4	-7.7	-8.3	-8.7	-6.9	-170.4	-6.816
ZS045	-7.8	-7.4	-7.1	-7.3	-8.2	-7.3	-6.5	-6	-5	-5.9	-6.9	-6.9	-6.2	-6.5	-7.4	-7.4	-5	-5.9	-6.9	-6.6	-6.6	-7.3	-7.6	-7.5	-7.1	-170.3	-6.812
ZS061	-7.6	-7.5	-6.8	-7.4	-7.6	-6.2	-7.2	-6.2	-5.5	-5.6	-6.4	-7.3	-6	-7	-7.4	-7.2	-5.3	-6.4	-6.5	-7.1	-7.2	-6.9	-7	-7.6	-7	-169.9	-6.796
ZS323	-7.5	-6.3	-6.2	-6.5	-7.2	-6.8	-6.9	-5.8	-5.5	-6	-6.8	-6.4	-5.9	-8.3	-7.5	-7.6	-5.5	-5.7	-6.2	-7.4	-7.3	-7.5	-7.5	-8.3	-7.2	-169.8	-6.792
ZS216	-7.6	-6.1	-6.6	-6.6	-6.8	-7.2	-6.9	-6.3	-5.7	-5.6	-6.5	-6.5	-5.7	-8.2	-7.5	-7.6	-5.5	-5.8	-6.6	-7.6	-6.9	-7.3	-7.2	-8.4	-7.1	-169.8	-6.792
ZS299	-7.8	-6.2	-6.5	-6.9	-6.4	-7.6	-6.3	-6.6	-5.3	-5	-6.9	-6.4	-5.9	-8.3	-7.3	-7.4	-5.6	-6	-6.4	-6.6	-6.9	-7.4	-7.3	-9.4	-7.3	-169.7	-6.788
ZS176	-7.7	-6.5	-6.1	-7.1	-7.1	-6.9	-7.3	-6.3	-5.8	-5.2	-6.7	-6.6	-5.6	-7.9	-7.6	-8.2	-5.7	-5.4	-6.5	-6.3	-7.6	-7.7	-7.7	-7.2	-7	-169.7	-6.788
ZS120	-7.7	-6.1	-6.4	-6.7	-7.4	-6.8	-7	-6.3	-5.5	-5.4	-6.5	-7	-5.6	-7.8	-7.6	-7.7	-5.3	-5.9	-7.4	-6.1	-6.9	-7.4	-7.7	-8.2	-7.1	-169.5	-6.78
ZS078	-8.4	-7.3	-6.5	-7.6	-7.9	-7	-6.1	-6	-5.7	-5.6	-6.5	-6.6	-6	-7.2	-7.5	-6.6	-5.4	-6.3	-7.4	-7.1	-6.5	-7.1	-7	-6.9	-7.1	-169.3	-6.772
ZS079	-7.7	-8.1	-6.7	-7.3	-7.5	-6.3	-6.4	-5.7	-5.1	-5.5	-6.7	-7.6	-6.1	-6.2	-7.8	-7.8	-5.4	-6	-7.6	-6.5	-7	-7.2	-6.9	-7	-6.9	-169	-6.76
ZS094	-8.1	-6.5	-6.6	-6.7	-6.7	-6.3	-7.1	-6.7	-5.5	-5.7	-7	-6.6	-6.1	-8.3	-7.3	-7.5	-5.3	-5.7	-6.3	-5.9	-7	-7.4	-7.4	-7.8	-6.9	-168.4	-6.736
ZS139	-8.5	-6.2	-6.9	-6.8	-6.5	-6.7	-7.4	-5.9	-5.3	-5.2	-6.8	-6.4	-5.7	-8.2	-7.3	-7.3	-5.2	-5.7	-6.5	-6.4	-7	-7.6	-8	-7.5	-7.3	-168.3	-6.732
ZS019	-8	-6.2	-6.9	-6.5	-6.8	-7.4	-7.1	-5.9	-5.3	-5.2	-6.1	-6.6	-5.7	-8.1	-7.4	-7.6	-5.2	-5.8	-6.9	-6.1	-7.1	-7.2	-7.3	-8.2	-7.7	-168.3	-6.732
ZS316	-7.9	-6.3	-6.3	-6.6	-6.7	-6.9	-6.8	-5.7	-5.6	-5.2	-6.9	-6.2	-5.8	-8.3	-7.3	-7.5	-5.5	-5.7	-6.1	-5.8	-7.1	-7.9	-8.1	-8.5	-7.5	-168.2	-6.728
ZS202	-7.2	-6.4	-6.6	-6.7	-7.8	-6.9	-6.1	-5.9	-5.4	-5.3	-7.3	-6.3	-5.7	-8	-7.4	-7.7	-5.5	-5.4	-6.5	-6	-7.4	-7.6	-7.7	-7.6	-7.6	-168	-6.72
ZS263	-8	-6.2	-6.3	-6.4	-6.7	-6.2	-7	-6.5	-5.2	-5.4	-6.4	-6.5	-6.1	-8.2	-7.8	-7.4	-5.3	-5.7	-6.9	-6.2	-7.1	-7.8	-8.1	-7.6	-7	-168	-6.72
ZS031	-7.8	-8.2	-7.9	-6.2	-6.4	-5.9	-6.4	-6	-5.5	-6.4	-6.5	-7.2	-6	-6.7	-7.3	-7.7	-5.2	-6	-7.2	-6.7	-6.9	-6.7	-7.3	-6.5	-7.2	-167.8	-6.712
ZS132	-7.8	-6.1	-6.7	-6.7	-7.2	-6.6	-6.8	-6.1	-5.3	-5.1	-6.8	-6.1	-5.5	-8.2	-7.2	-7.5	-5.3	-5.5	-6.8	-7.4	-6.8	-7.1	-7.3	-8.4	-7.1	-167.4	-6.696
ZS142	-7.9	-6.2	-6.2	-7.3	-6.7	-7	-6.6	-5.6	-5.3	-5.5	-6.9	-6.8	-6	-8.1	-7.3	-7	-5.2	-6.2	-6.1	-6.1	-6.6	-7.3	-7.1	-8.4	-7.6	-167	-6.68
ZS201	-7.3	-6.2	-6.5	-6.6	-7.1	-6.5	-6.8	-6	-5.4	-5.3	-7.1	-6.4	-5.9	-8.5	-7.6	-7.4	-5.6	-5.5	-6.5	-5.9	-7.2	-7.8	-7.5	-7.2	-7.1	-166.9	-6.676
ZS186	-8.4	-6.9	-6.2	-6.8	-6.9	-6.7	-6.4	-6.7	-5.7	-5.2	-6	-6.4	-5.6	-5.9	-7.4	-7.1	-5.4	-5.8	-6.9	-7.4	-7	-7.5	-8.1	-7.3	-7	-166.7	-6.668
ZS109	-7.4	-6.4	-6.5	-6.7	-7.2	-6.9	-6.5	-6.3	-5.6	-5.9	-6.4	-6.6	-5.7	-7.7	-7.7	-7.3	-5.6	-5.8	-6.1	-6.1	-6.9	-7.9	-7.5	-6.9	-7	-166.6	-6.664
ZS167	-7.7	-6.8	-6.2	-7	-7.1	-6.3	-6.5	-5.8	-5.5	-5.6	-5.9	-6.3	-6.4	-7.8	-7.4	-7.2	-5.3	-5.3	-6.6	-7.2	-7.2	-7.2	-7.9	-7.2	-7.2	-166.6	-6.664
ZS184	-6.8	-6.3	-6.2	-6.4	-7.4	-6.9	-6	-5.9	-5.4	-5.9	-6.3	-6.8	-5.4	-7.4	-7.5	-7.5	-5.4	-5.6	-6.4	-7.7	-7.1	-7.8	-8.3	-7	-7.1	-166.5	-6.66
ZS007	-7.3	-6.3	-6.3	-6.8	-6.9	-6.6	-7	-5.7	-5.5	-5.5	-7.1	-6.6	-5.8	-7.8	-7.1	-6.9	-5.3	-5.5	-6.4	-6	-7.1	-8	-8.3	-7.7	-7	-166.5	-6.66
ZS244	-7.2	-8.3	-8.4	-6.7	-6.9	-6.1	-6.8	-5.6	-5.8	-5.7	-5.9	-7.8	-5.1	-7.3	-7.4	-7.1	-5	-5.1	-6.3	-7.4	-6.6	-7.3	-7.2	-6.8	-6.7	-166.5	-6.66
ZS314	-7.3	-6.6	-6.7	-6.8	-6.9	-7.1	-6.5	-5.9	-5.1	-5.2	-6.2	-6.5	-5.2	-7.7	-7.1	-7.2	-5.1	-5.8	-6.8	-7.6	-7.3	-7	-6.9	-7.9	-6.6	-165	-6.6
ZS268	-7.5	-6.2	-6.2	-6.5	-6.9	-6.3	-6.7	-5.9	-5.5	-5.6	-6.4	-6.3	-5.7	-7.9	-7.6	-7.4	-5.1	-5.7	-7	-5.8	-6.9	-7.8	-8.2	-6.9	-6.5	-164.5	-6.58
ZS217	-7	-6.3	-6.2	-7.3	-7.4	-6.8	-6.5	-5.9	-5.1	-5.2	-6.9	-6.7	-5.6	-8	-7.3	-7.2	-5.1	-5.6	-6.4	-6.2	-7.1	-7.5	-7.3	-6.9	-6.9	-164.4	-6.576
ZS177	-7.9	-5.9	-6.4	-6.3	-6.5	-6.5	-6.8	-5.9	-5.5	-5.1	-6.7	-6.2	-5.6	-8.2	-7.3	-7.3	-5.1	-5.5	-6.2	-5.8	-7	-7.3	-7.6	-8.1	-7.2	-163.9	-6.556
ZS270	-7.7	-6.4	-6	-6.3	-6.3	-6.8	-6	-6.1	-5.5	-5.2	-6.2	-6	-5.3	-8.4	-7.3	-7.8	-5.3	-5.8	-6.1	-5.8	-6.7	-7.7	-7.6	-8	-7	-163.3	-6.532
ZS064	-7.4	-7	-6.7	-7	-7.2	-6.2	-7	-5.6	-5.5	-5.3	-6.3	-6.4	-5.8	-7.1	-7.4	-7.5	-4.8	-5.6	-7.3	-6.3	-6.8	-6.8	-6.6	-6.6	-6.6	-162.8	-6.512
ZS265	-7.2	-7.2	-7.8	-6.7	-6.8	-6.3	-6	-5.9	-5.9	-6	-5.9	-7.2	-5.1	-7.1	-7.6	-6.6	-5.1	-5.5	-5.6	-7	-6.2	-7.1	-6.9	-7.5	-6.5	-162.7	-6.508
ZS087	-7.2	-6.7	-6.2	-7	-6.7	-6.6	-6.1	-6	-5.2	-5.6	-6.1	-6.5	-6	-6.1	-7.6	-7.4	-5.3	-5.4	-6.5	-6.2	-7.1	-7.4	-7.5	-7.2	-6.9	-162.5	-6.5
ZS016	-7.4	-7.6	-7.7	-7	-6.5	-6.1	-5.9	-5.9	-5.7	-5.9	-5.8	-7	-6	-6.6	-6.5	-6.3	-4.7	-5.6	-6.9	-6.7	-6.5	-6.5	-6.9	-7.2	-6.5	-161.4	-6.456
ZS180	-7.3	-7.3	-7.3	-7	-7.1	-6.3	-6.6	-5.9	-5.2	-6	-5.5	-6	-5.3	-5.5	-6.9	-7	-4.7	-5.4	-6.4	-6.6	-7.4	-6.7	-7.5	-7.8	-6.7	-161.4	-6.456
ZS310	-7.4	-7.3	-6.4	-6.8	-7	-6.3	-6	-5.9	-5.5	-5.8	-6.3	-7.2	-5	-7.1	-7	-6.9	-5.2	-5.3	-5.7	-7.2	-6.3	-7.1	-6.8	-7	-6.7	-161.2	-6.448
ZS252	-7.5	-6.3	-6.4	-6.2	-6.7	-6.5	-6.6	-5.8	-5.7	-5.6	-5.8	-6.9	-5.8	-7.8	-7.4	-7	-4.9	-5.5	-6.5	-5.8	-6.5	-6.8	-7.1	-7	-6.4	-160.5	-6.42
ZS093	-7.6	-6	-7	-6.6	-6.3	-6.1	-6.4	-5.8	-5	-6.3	-6.2	-7.6	-5.4	-7.5	-6.9	-7.9	-4.4	-5.4	-6.4	-6.1	-6.7	-7.3	-6.6	-6.1	-6.3	-159.9	-6.396
ZS166	-7.2	-8.3	-8.4	-6.6	-6.4	-5.9	-5.5	-6.1	-5.2	-5.6	-5.1	-6.6	-5.4	-7.2	-7.1	-6.3	-4.5	-5.4	-6.9	-6.8	-6.4	-6.7	-6.7	-6.3	-6.7	-159.3	-6.372
ZS033	-6.9	-7.6	-7.3	-7	-6.2	-5.9	-6	-5.6	-5.4	-5.9	-6.2	-6.6	-5.4	-6.7	-6.6	-6.6	-4.6	-5.5	-6.8	-6.7	-6.1	-6.7	-7.4	-6.6	-6.8	-159.1	-6.364
ZS219	-7.4	-6.3	-6.5	-6.2	-6.6	-6.4	-6.1	-5.6	-5.4	-5.1	-5.8	-6.1	-5.7	-7.9	-6.8	-6.8	-5.2	-5.8	-6.4	-6.9	-6.5	-6.8	-7.2	-6.8	-6.7	-159	-6.36
ZS092	-7.6	-6	-6.9	-6	-6.8	-6.4	-7.1	-6.3	-5	-5	-6.6	-6	-5.3	-7.2	-6.8	-6.8	-4.8	-5	-6.6	-5.6	-6.5	-6.8	-7.6	-6.6	-7.4	-158.7	-6.348
ZS292	-6.9	-6.2	-7.3	-6.1	-6.2	-6.1	-6.8	-5.9	-5.4	-4.9	-5.9	-6.5	-5.3	-7.6	-6.8	-7.4	-5	-5.6	-6.3	-7.2	-6.6	-6.7	-6.6	-6.5	-6.6	-158.4	-6.336
ZS029	-7.3	-7.4	-7.4	-7.1	-6.3	-6	-5.7	-5.8	-5.1	-5.8	-5.9	-6.7	-6.1	-6.4	-6.4	-6.3	-4.6	-5.4	-6.9	-6.6	-6.2	-6.6	-7.1	-6.2	-6.6	-157.9	-6.316
ZS296	-6.8	-6.8	-7.7	-6.8	-6	-6.5	-6.8	-5.2	-5.2	-5.1	-5.8	-6.1	-5	-7.6	-6.9	-7.2	-4.8	-5.4	-6.6	-6.1	-6.6	-7.1	-6.7	-6.4	-6.4	-157.6	-6.304
ZS090	-7.3	-6.2	-6.3	-6.3	-6.1	-6.5	-6.6	-5.9	-5.1	-5.2	-6.3	-5.9	-5.3	-5.7	-7	-7.1	-5.1	-5.4	-7	-6.9	-6.6	-7.6	-7.3	-6.3	-6.5	-157.5	-6.3
ZS221	-7.3	-8	-7.7	-6.9	-6.6	-6.5	-6.1	-6.1	-5.3	-4.4	-5.5	-5.6	-4.7	-6.8	-6.2	-6.3	-5.1	-4.4	-6.3	-7.4	-6.2	-6.5	-7	-7.6	-6.9	-157.4	-6.296
ZS027	-6.8	-7.2	-7.6	-6.8	-6.4	-6.3	-5.8	-6	-5.6	-6	-5.8	-6.8	-6	-5.8	-6.5	-6	-4.6	-5.5	-7.2	-6.8	-6.2	-6.7	-7	-5.9	-6	-157.3	-6.292
ZS169	-7	-6	-6.8	-6.2	-6.7	-6.5	-6.3	-5.5	-5.1	-5.3	-6	-6	-5.1	-7.4	-6.9	-7.1	-5.2	-5.4	-6.6	-6.1	-6.5	-7.2	-7	-6.5	-6.5	-156.9	-6.276
ZS165	-7.1	-6.9	-7.5	-6.7	-6.3	-5.8	-6	-5.7	-5.6	-5.8	-5.6	-7.1	-5.1	-6.5	-7.3	-6.2	-4.8	-5.3	-5.9	-6.5	-6	-6.6	-6.8	-6.9	-6.3	-156.3	-6.252
ZS276	-7.8	-6.5	-5.8	-7.2	-6.6	-5.9	-5.5	-5.6	-5.1	-5.5	-5.8	-5.6	-5.4	-6.9	-7.1	-7.1	-4.1	-5.9	-6.5	-6.6	-6.1	-7	-7.6	-7.2	-5.9	-156.3	-6.252
ZS075	-6.9	-7.3	-7.7	-6.3	-6.6	-5.8	-6.2	-5.7	-5.7	-5.1	-5.7	-6.8	-5.5	-6	-6.5	-6.3	-4.5	-5.7	-7.3	-5.9	-6.4	-6.6	-7.2	-6.2	-6.2	-156.1	-6.244
ZS012	-6.6	-6	-5.9	-6.1	-6.2	-6.1	-6.4	-5.8	-5.1	-5.6	-6.3	-6.2	-5.3	-6.4	-6.8	-6.8	-4.9	-5.2	-6	-7.4	-6.5	-6.7	-7	-7.8	-6.9	-156	-6.24
ZS187	-6.9	-5.7	-6.5	-6.5	-6.2	-6.5	-6.7	-5.5	-5.4	-4.7	-5.3	-6.3	-4.8	-7.6	-7	-6	-5	-6	-6.4	-7.6	-6.8	-6.6	-6.8	-6.3	-6.4	-155.5	-6.22
ZS255	-7.3	-5.7	-5.7	-6.2	-6.8	-6.3	-6.8	-5.8	-4.9	-5.5	-6	-6.4	-5.3	-7	-6.5	-6.7	-4.9	-5.5	-6.1	-7.3	-6.7	-6.8	-6.8	-6.4	-6	-155.4	-6.216
ZS320	-7.2	-7.5	-6.4	-6.4	-6.5	-5.8	-6	-5.4	-5.1	-6	-5.6	-6.7	-5.4	-6.1	-7	-6.3	-4.7	-5.4	-6.7	-6.7	-6.7	-6.4	-6.4	-6.2	-6.5	-155.1	-6.204
ZS200	-7	-7.2	-7.2	-6.7	-7.1	-6.3	-6.4	-4.2	-4	-4.1	-4.5	-6.2	-4.3	-5.9	-7.4	-8.3	-5.4	-4.2	-6.1	-7.5	-7.3	-6.8	-7.8	-6.5	-6.3	-154.7	-6.188
ZS207	-7.2	-5.6	-6.1	-6.1	-6.7	-6.2	-6	-5.9	-5	-4.9	-6	-6.1	-5	-7.3	-6.8	-6.5	-4.8	-5	-6.7	-7.5	-6.5	-6.6	-6.7	-6.6	-6.7	-154.5	-6.18
ZS242	-7	-5.7	-6.3	-6.5	-6.6	-6.4	-6.6	-5.5	-5.2	-5.4	-5.7	-5.9	-5.5	-7.5	-6.3	-7.2	-5.2	-5	-5.4	-6.9	-6.3	-6.6	-6.8	-6.4	-6.5	-154.4	-6.176
ZS254	-6.7	-7.1	-7.5	-6.7	-6.2	-5.7	-5.5	-5.6	-5.6	-5.8	-6.2	-6.9	-4.7	-6.5	-7.1	-6.2	-4.6	-5.2	-5.7	-6.3	-5.8	-6.7	-6.8	-6.8	-6.3	-154.2	-6.168
ZS046	-7	-7.5	-6.2	-6	-6.3	-5.9	-6.1	-5.7	-5.5	-6	-5.6	-6.9	-5.1	-6.2	-6.3	-6.6	-4.5	-5.3	-6.7	-6.6	-6.1	-6.2	-6.8	-6.4	-5.8	-153.3	-6.132
ZS204	-7	-7.1	-5.8	-6.8	-6.2	-5.8	-6.3	-5.7	-5.5	-5.9	-5.6	-7.1	-4.9	-6.5	-6.5	-6.2	-4.5	-5.2	-6.1	-6.7	-5.8	-6.3	-6.4	-6.7	-6.5	-153.1	-6.124
ZS111	-6.8	-7.3	-7.1	-5.8	-6.1	-5.5	-6.1	-5.7	-5.4	-6.1	-5.6	-6.9	-5.3	-6.2	-6.7	-6.2	-4.4	-5.2	-7	-6.3	-6.4	-6.6	-6.3	-5.9	-6.1	-153	-6.12
ZS048	-7	-7.4	-7.7	-5.6	-6.2	-5.6	-5.8	-5.7	-5.6	-5.8	-5.9	-6.4	-5.5	-6.4	-6.1	-5.6	-4.7	-5.5	-7.1	-6.3	-5.9	-6.6	-6.3	-6.2	-5.9	-152.8	-6.112
ZS116	-7	-7.4	-7.2	-6.7	-6.6	-5.9	-6	-5.4	-4.8	-5.2	-5.5	-7.3	-5.1	-5.8	-6.4	-6.7	-5	-4.5	-6.2	-6.5	-6.1	-6.4	-6.2	-6.7	-6.2	-152.8	-6.112
ZS261	-7.2	-7	-6.7	-6.3	-6.4	-6.1	-6.5	-5.2	-5.5	-4	-5.5	-6.3	-4.6	-5.7	-6.7	-6.2	-5	-5.3	-6.4	-6.8	-6.4	-6.5	-6.6	-7.2	-6.6	-152.7	-6.108
ZS021	-6.7	-7.6	-7.5	-5.8	-6	-5.6	-6	-5.5	-5.6	-6.5	-5.6	-6.9	-4.9	-6.4	-6.3	-6	-4.5	-5.3	-6.1	-6.4	-5.7	-6.2	-6.7	-6.1	-6	-151.9	-6.076
ZS099	-6.8	-7.4	-6.5	-6.2	-6.2	-5.4	-6.3	-5.7	-5.1	-4.6	-5.4	-7	-5.3	-7.3	-6.7	-5.6	-5.1	-5.2	-5.8	-6.1	-6	-6.3	-6.3	-6.9	-6.6	-151.8	-6.072
ZS052	-7.1	-6.8	-7	-5.5	-6.1	-5.4	-6.1	-5.8	-5.4	-6.4	-5.3	-6.1	-5.4	-6.2	-6.7	-6.4	-4.4	-5.9	-7.2	-5.5	-5.9	-6.2	-6.5	-6.3	-6	-151.6	-6.064
ZS189	-7.3	-7.1	-7.2	-6.3	-6.5	-5.6	-5.2	-5.5	-5	-5.1	-5.3	-7.1	-5.4	-6.1	-6.6	-6.4	-4.9	-5.2	-6	-5.9	-6.4	-6.1	-6.3	-6.7	-6.4	-151.6	-6.064
ZS017	-6.8	-5.4	-6.6	-6.1	-6.5	-6.4	-6.3	-5.7	-5	-5.2	-5.3	-6.1	-5.2	-5.5	-6.3	-6.7	-4.9	-5.4	-5.9	-7.1	-6.2	-6.6	-6.8	-6.6	-6.7	-151.3	-6.052
ZS022	-7	-7.2	-6	-6	-6.3	-5.8	-6	-5.4	-5	-6.1	-5.6	-6.4	-5.3	-6.3	-6.7	-6.3	-4.6	-5.3	-6.7	-6.4	-6.4	-6.2	-6.2	-6	-6.1	-151.3	-6.052
ZS211	-7.1	-6.4	-5.6	-6.9	-6.9	-5.3	-5	-4.4	-4.5	-4.9	-6	-7.1	-5.3	-5	-7.2	-7.3	-4.1	-5.3	-6.1	-6.7	-6.7	-6.6	-6.9	-6.7	-6.6	-150.6	-6.024
ZS141	-6.8	-6.1	-6.1	-6.3	-6.3	-5.4	-6.3	-5.1	-4.9	-5.6	-6	-6.4	-5.2	-5.1	-6.6	-6.8	-4.4	-5.6	-6.1	-6.4	-6.8	-6.7	-6.4	-6.8	-6.3	-150.5	-6.02
ZS086	-6.7	-7.2	-6.9	-6	-6.5	-5.6	-4.6	-4.9	-5.3	-4.9	-5.5	-6.3	-5.6	-6.6	-6.7	-5.8	-4.8	-5.8	-6.2	-6.2	-6.5	-6.4	-5.9	-7.2	-6.4	-150.5	-6.02
ZS119	-6.8	-7.2	-6.7	-6.4	-6.1	-5.9	-5.8	-5.4	-5.4	-5.5	-5.6	-6.8	-5	-6.2	-6.3	-6.1	-4.6	-4.9	-5.7	-6.4	-5.7	-6.5	-6.3	-6.6	-6.3	-150.2	-6.008
ZS175	-6.8	-7.5	-7.4	-6.2	-6.6	-5.5	-4.6	-5.6	-5.1	-4.9	-5.4	-7.1	-5.3	-5.7	-6.8	-5.7	-5.1	-5.3	-5.7	-6.1	-6.2	-6.2	-6.2	-6.8	-6.4	-150.2	-6.008
ZS224	-6.6	-7	-7.3	-5.8	-6	-5.6	-5.5	-5.5	-5.1	-5.6	-5.4	-6.4	-5.2	-6.2	-6.2	-6.1	-4.3	-4.9	-6.4	-6.2	-5.8	-6.7	-6.9	-6.5	-6.5	-149.7	-5.988
ZS279	-6.7	-7.1	-7	-6.1	-6	-5.6	-5.9	-5.4	-5.3	-5.9	-5.5	-6.7	-4.8	-6.3	-7	-6.1	-4.5	-4.8	-5.7	-6.4	-5.5	-6.3	-6.3	-6.5	-6.3	-149.7	-5.988
ZS220	-7	-6.6	-7	-6.4	-5.7	-5.8	-6	-5.1	-4.9	-5.6	-5.8	-5.8	-5.1	-6.2	-6.6	-6.5	-4.4	-5.4	-6.3	-6.2	-6.1	-6.1	-6.5	-6.2	-6.2	-149.5	-5.98
ZS063	-6.7	-7.1	-6.3	-5.8	-5.7	-5.7	-5.4	-5.9	-5.4	-5.7	-5.6	-6.2	-5.5	-5.4	-6.3	-5.8	-4.8	-5.3	-7.3	-6.5	-6.4	-6	-6.4	-6	-6.2	-149.4	-5.976
ZS235	-6.9	-5.4	-5.6	-5.9	-6.2	-5.9	-6.2	-5.4	-5	-4.8	-5.7	-5.7	-5.4	-6.7	-6.7	-6.2	-4.7	-5.1	-6.4	-6.7	-6	-6.3	-6.6	-7	-6.2	-148.7	-5.948
ZS049	-7	-5.9	-6.2	-6	-6.2	-5.7	-6.2	-5.3	-4.8	-5.4	-5.4	-6.7	-5.4	-6.2	-6.1	-6.3	-4.5	-5.1	-6.4	-6.2	-6.8	-6.2	-6	-6.3	-6.3	-148.6	-5.944
ZS112	-6.5	-7.1	-7	-6.1	-6.4	-5.5	-5.7	-5.3	-5.5	-5.5	-5.3	-6.8	-4.8	-6.2	-6.8	-5.8	-4.4	-5.1	-5.9	-6.1	-5.6	-6.3	-6.4	-6.5	-5.9	-148.5	-5.94
ZS050	-6.5	-6.9	-6.8	-6.2	-5.6	-5.6	-5.8	-5.4	-5.3	-5.7	-5.4	-6.6	-5.3	-6.5	-6.1	-6.3	-4.1	-5.1	-5.8	-6.2	-6.2	-6.2	-6.4	-6.4	-5.9	-148.3	-5.932
ZS113	-6.7	-6.9	-6.8	-6.1	-6	-5.6	-5.6	-5.7	-4.9	-5.4	-5.5	-6.4	-5.3	-6.1	-6.3	-5.9	-4.4	-5.1	-6.1	-6.5	-6.1	-6.3	-6.6	-5.9	-5.8	-148	-5.92
ZS215	-6.9	-6.3	-5.9	-5.9	-6.1	-5.7	-5.9	-5.3	-5	-5.3	-5.7	-6.1	-4.9	-6.7	-6.1	-6.3	-4.8	-5.4	-5.8	-6.6	-5.8	-6.3	-6.4	-6.7	-6.1	-148	-5.92
ZS028	-6.7	-6.7	-6.7	-6	-5.6	-5.5	-5.6	-5.7	-5	-5.9	-6.5	-6.1	-5.4	-6.2	-6.1	-6	-4.5	-5.3	-6.4	-6	-5.8	-5.9	-6	-5.7	-6.2	-147.5	-5.9
ZS144	-6.5	-6.5	-6.9	-6.3	-6	-5.5	-5.5	-5.5	-5.4	-5.5	-6.1	-6.3	-4.8	-6.1	-6.4	-5.9	-4.5	-5.1	-5.6	-6.3	-5.7	-6.3	-6.3	-6.6	-5.8	-147.4	-5.896
ZS117	-6.6	-7.1	-6.7	-6.1	-5.9	-5.8	-5.5	-5.2	-5.2	-5.6	-5.3	-6.9	-4.6	-6.2	-6.8	-6.1	-4.5	-5	-5.6	-6.3	-5.5	-6.2	-6	-6.5	-6.1	-147.3	-5.892
ZS098	-6.5	-7.1	-6.9	-5.3	-5.8	-5.6	-5.6	-5.4	-5.4	-5.5	-5.5	-6.8	-4.9	-6.1	-6.8	-5.8	-4.5	-5	-6	-6.2	-5.5	-6.2	-6.4	-6.5	-5.9	-147.2	-5.888
ZS013	-6.3	-7.2	-7	-6	-5.8	-5.5	-5.7	-5.7	-5.1	-5.5	-5.2	-6.4	-4.9	-6.4	-6.3	-5.9	-4.3	-5.6	-5.9	-6.3	-5.6	-6	-6.3	-6.1	-6.1	-147.1	-5.884
ZS143	-6.3	-7.1	-6.7	-6.5	-5.8	-5.6	-5.7	-5.3	-5.1	-5.6	-5.4	-6.9	-4.7	-6.2	-6.1	-5.9	-4.4	-5.2	-5.8	-6.2	-5.6	-6.2	-6.2	-6.6	-5.9	-147	-5.88
ZS234	-7	-6.6	-7.3	-6.3	-6.6	-5.5	-4.7	-5.8	-5.3	-4.7	-5.7	-5.9	-4.9	-6.6	-6.1	-6.1	-4.6	-4.5	-6	-6.1	-6.3	-6.2	-6.1	-6.5	-5.4	-146.8	-5.872
ZS269	-6.4	-7.1	-6.7	-5.7	-6	-5.7	-5.6	-5.2	-5.4	-5.9	-5.3	-6.4	-4.9	-6.3	-6.2	-5.9	-4.3	-5.3	-5.6	-6.3	-5.6	-6	-6.2	-6.4	-6.2	-146.6	-5.864
ZS273	-6.6	-6.8	-6.4	-5.9	-5.7	-5.6	-5.6	-5.8	-5.1	-5.9	-6.1	-6.9	-5.7	-6.2	-6.1	-5.6	-4.6	-5.6	-6.1	-5.4	-5.8	-5.5	-5.9	-5.7	-6	-146.6	-5.864
ZS152	-6.6	-7.2	-6.5	-6.1	-5.9	-5.3	-5.5	-5.4	-5.1	-5.7	-5.1	-6.6	-4.9	-6.5	-6	-6	-4.9	-4.6	-6.3	-6.4	-6.2	-5.9	-5.7	-6.3	-5.8	-146.5	-5.86
ZS170	-6.4	-6.9	-6.8	-6.4	-5.8	-5.8	-5.6	-5.5	-5.2	-5.6	-5.3	-6.9	-4.5	-6.2	-6.1	-6	-4.4	-5	-5.9	-6.1	-5.5	-6.1	-6.2	-6.2	-6	-146.4	-5.856
ZS324	-6.5	-6.8	-6.3	-5.7	-6.5	-5.8	-6.4	-4.7	-5.2	-5.7	-5.2	-6.1	-5.2	-5.7	-6	-6.3	-4.5	-5	-5.5	-6.3	-6	-6.1	-6.2	-6.6	-6	-146.3	-5.852
ZS015	-6.2	-6.9	-6.7	-6.5	-5.8	-5.9	-5.6	-5.2	-5.1	-5.7	-5.4	-6.9	-4.7	-6.1	-6	-6.1	-4.3	-4.9	-5.8	-6.1	-5.8	-6.2	-6.2	-6.2	-5.9	-146.2	-5.848
ZS281	-6.3	-7.1	-7	-6.3	-5.7	-5.6	-5.4	-5.2	-5	-5.5	-5.2	-6.5	-5.1	-6.1	-6.5	-6	-4.4	-5.2	-6	-6	-5.4	-6.1	-6.4	-6.1	-6.1	-146.2	-5.848
ZS018	-7.1	-6.4	-6	-6.4	-6	-5.8	-5.3	-4.6	-5.2	-5.4	-4.8	-7.1	-4.8	-5.7	-6.7	-6.1	-4.7	-4.6	-6.2	-6.3	-6	-6	-6.1	-7	-5.7	-146	-5.84
ZS322	-6.2	-6.7	-6.9	-6.1	-5.7	-5.6	-5.7	-5.3	-5	-5.4	-5.4	-6.5	-4.7	-6.2	-6.4	-5.9	-4.5	-5.1	-6.2	-6.4	-5.8	-6.1	-6.2	-6.1	-5.8	-145.9	-5.836
ZS034	-6.7	-7.2	-6.8	-5.8	-6.2	-6	-4.8	-5.5	-4.3	-5.1	-5	-5.7	-5.1	-5.6	-6.7	-5.9	-4.9	-4.9	-5.9	-6	-6.1	-6	-6.1	-7.2	-6.3	-145.8	-5.832
ZS291	-6.8	-6	-7	-5.5	-5.8	-5.6	-5.8	-5.6	-4.6	-4.8	-5.5	-6.1	-4.9	-6.8	-6.3	-6	-4.7	-5	-6.1	-6.4	-5.7	-6	-6.1	-6.2	-5.8	-145.1	-5.804
ZS311	-6.6	-5.8	-6.4	-6.3	-6.3	-5.7	-5.4	-5.5	-5.2	-5.2	-5.6	-6.6	-4.6	-6.3	-6	-6	-4.7	-5.2	-5	-6.3	-5.6	-6.3	-6.2	-6.4	-5.7	-144.9	-5.796
ZS290	-6.2	-7.3	-6.8	-5.5	-5.8	-5.6	-5.5	-5.5	-5	-5.5	-5.4	-6.2	-4.6	-6.1	-6.6	-5.7	-4.2	-5.4	-6.1	-6.1	-5.6	-5.7	-6.2	-6.2	-5.9	-144.7	-5.788
ZS106	-6.8	-7	-6.8	-5.7	-5.8	-5.5	-5.8	-5	-4.7	-5.3	-5.1	-6.2	-4.7	-5.9	-6.1	-5.5	-4.6	-4.9	-6.5	-6.1	-5.9	-6	-6	-6.4	-6	-144.3	-5.772
ZS185	-6.3	-5.4	-6.6	-5.7	-5.9	-6.2	-5.9	-5.3	-4.8	-4.7	-5.9	-5.4	-4.7	-6.2	-6.2	-6.2	-4.6	-4.7	-6.1	-6.6	-5.9	-6.1	-6.3	-6.6	-6	-144.3	-5.772
ZS005	-6.3	-6.7	-6.5	-6.1	-6.3	-5.2	-5.4	-5.5	-5	-5.7	-5.7	-6.2	-4.9	-6	-5.9	-5.8	-4.4	-5.4	-6	-5.8	-5.4	-5.9	-6	-6	-6	-144.1	-5.764
ZS171	-6	-6.2	-7.1	-5.5	-5.3	-6.3	-5.9	-5.2	-4.5	-4.8	-5.7	-5.6	-4.7	-6	-6.3	-6.3	-4.6	-4.8	-5.7	-6.6	-5.9	-6.1	-6.2	-6.4	-6.3	-144	-5.76
ZS240	-7.1	-7	-6	-5.6	-6.1	-5.2	-5.8	-4.9	-4.6	-5.5	-5.1	-6.4	-4.4	-5.2	-6.3	-6.8	-4.7	-4.7	-5.9	-5.8	-6.4	-6.3	-6.3	-5.7	-6.1	-143.9	-5.756
ZS032	-7.1	-6.8	-7.2	-5.8	-6.3	-5.3	-5.9	-4.9	-4.7	-5.4	-4.7	-6.1	-4.5	-5.2	-6.2	-6.4	-5	-4.5	-5.5	-5.3	-6.1	-5.8	-6.4	-6.6	-5.9	-143.6	-5.744
ZS020	-6.4	-6.5	-5.9	-6	-6.2	-5.3	-5.6	-5.7	-4.9	-5.2	-5.3	-5.9	-5.1	-5.9	-6.5	-6	-4.3	-5	-5.9	-6.1	-6	-6.1	-6.4	-5.7	-5.6	-143.5	-5.74
ZS053	-7.3	-6.8	-8.1	-6.2	-6.3	-5.3	-4.5	-4.7	-4	-5	-4.6	-6.3	-4.5	-4.2	-6.2	-6.7	-4.7	-4.6	-6	-6.1	-6.4	-6.3	-6.3	-7.1	-5.2	-143.4	-5.736
ZS149	-6.3	-5.8	-6.6	-5.4	-5.8	-5.5	-5.4	-5.2	-5.1	-5.5	-5.2	-6.4	-4.9	-6.4	-6.2	-6.2	-4.3	-5.4	-5.1	-6.2	-5.6	-6.3	-6.1	-6.5	-5.7	-143.1	-5.724
ZS004	-6	-6.6	-6.3	-6.2	-5.6	-5.3	-5.4	-5.5	-4.6	-5.3	-5.1	-6.3	-6.1	-6.1	-6.1	-5.9	-4.3	-5.3	-6	-5.7	-5.6	-5.9	-6.3	-5.6	-5.9	-143	-5.72
ZS121	-6.2	-6.3	-6.7	-5.5	-5.8	-6	-5.6	-5.1	-4.7	-5	-5.3	-6.5	-5.1	-6.2	-6.1	-5.9	-4.2	-4.7	-5.6	-6.3	-5.7	-6	-5.8	-6.5	-6	-142.8	-5.712
ZS237	-6.3	-6.7	-6.4	-5.2	-5.9	-5.7	-5.8	-5.2	-5.1	-5.1	-5.8	-6.1	-4.7	-6.2	-6	-5.9	-4.3	-4.9	-5.4	-6.1	-5.6	-5.9	-6	-6.3	-5.9	-142.5	-5.7
ZS258	-6.6	-5.5	-6	-5.8	-6	-5.2	-5.8	-5	-4.7	-5.9	-5.3	-6.3	-5.3	-5.9	-6.5	-6.1	-4.3	-4.5	-5.8	-6.1	-6.6	-6.1	-5.7	-5.7	-5.8	-142.5	-5.7
ZS127	-6.2	-7.2	-6.8	-6.1	-5.7	-5.3	-5.3	-5.6	-5	-5.1	-5.3	-6	-4.6	-5.6	-6.4	-5.8	-4.3	-4.7	-5.7	-6	-5.6	-6.4	-6	-5.9	-5.7	-142.3	-5.692
ZS122	-6.3	-5.3	-6.7	-5.4	-5.7	-5.9	-5.7	-5.5	-4.8	-5.1	-5.5	-6.1	-4.6	-6.4	-5.7	-6.3	-4.5	-4.8	-5.8	-6.5	-5.7	-5.5	-5.9	-6.6	-5.9	-142.2	-5.688
ZS196	-7	-6.9	-8	-5.4	-6.1	-5.1	-6.4	-4.8	-4.7	-3.9	-4.5	-5.2	-4.9	-4.6	-6.8	-5.2	-4.4	-4.1	-5.9	-6.6	-6.2	-6	-6.4	-6.6	-6.3	-142	-5.68
ZS030	-6.7	-6.9	-6.6	-5.7	-5.7	-5.4	-5.3	-4.8	-4.6	-5.5	-4.7	-6.4	-4.8	-5.5	-6	-6.1	-4.3	-5	-6.3	-5.9	-6.1	-5.9	-6.1	-6.3	-5.3	-141.9	-5.676
ZS181	-6.2	-6.7	-6.6	-6.1	-5.7	-5.3	-5.5	-5	-4.9	-5.3	-5.2	-6.1	-4.9	-6	-5.9	-5.8	-4.2	-4.6	-5.9	-5.8	-5.5	-6.2	-6.2	-6	-5.9	-141.5	-5.66
ZS266	-6.2	-6.5	-6.2	-5.7	-5.6	-5.5	-5.4	-5.4	-4.9	-5.6	-5.2	-6.2	-5.7	-5.7	-5.8	-5.8	-4.4	-5	-5.7	-5.7	-5.5	-5.8	-6.2	-5.8	-5.6	-141.1	-5.644
ZS227	-5.9	-6.9	-6.4	-6	-5.9	-5.3	-5.6	-5.4	-5.2	-5.2	-5.4	-6.3	-4.6	-5.7	-6	-5.6	-4	-4.7	-5.6	-5.8	-5.5	-6.2	-6	-6.2	-5.6	-141	-5.64
ZS174	-6.4	-7.2	-6.4	-5	-6.2	-5.7	-5.8	-4.9	-5	-4.2	-4.6	-6	-4.3	-4.9	-6.2	-6	-4.1	-4.8	-5.7	-6.1	-6.2	-5.8	-5.9	-7.1	-6.4	-140.9	-5.636
ZS212	-6.2	-6.1	-6.6	-5.7	-5.4	-5.5	-5.6	-5.5	-4.8	-5.1	-5.2	-6.6	-4.9	-5.6	-5.7	-5.7	-4.1	-5	-5.7	-5.9	-5.7	-5.7	-6.1	-6.3	-6.2	-140.9	-5.636
ZS225	-6.2	-6.1	-6.5	-5.8	-5.4	-5.3	-5.6	-5.4	-4.8	-5.1	-5.1	-6.6	-4.9	-5.9	-6.2	-5.7	-4.1	-5	-5.7	-5.9	-5.7	-5.8	-6.1	-5.6	-5.6	-140.1	-5.604
ZS199	-6.7	-6.6	-7.3	-5.2	-6.1	-5.4	-4.4	-4.7	-3.9	-5.2	-4.9	-5.9	-4.8	-5.4	-6.6	-6.6	-4.7	-4.1	-5.9	-5.7	-6	-6.1	-5.8	-6.7	-5.3	-140	-5.6
ZS295	-6.3	-5.5	-6.3	-5.6	-5.1	-6.2	-5.9	-4.9	-4.6	-4.5	-5.5	-5.5	-5	-6.2	-5.8	-6.1	-4.3	-4.7	-5.9	-6.1	-5.7	-5.6	-5.9	-6.6	-6.1	-139.9	-5.596
ZS128	-5.9	-5.2	-6.5	-5.6	-5.8	-6	-5.4	-5.2	-4.5	-4.7	-5.4	-5.3	-4.6	-6	-6	-6.2	-4.3	-4.9	-5.6	-6.7	-5.9	-5.9	-5.9	-6.5	-5.8	-139.8	-5.592
ZS114	-6.5	-6.7	-5.8	-5.7	-6.1	-5.4	-5.5	-5.3	-4.8	-5.4	-5	-6	-4.9	-5.9	-5.7	-5.5	-4	-4.8	-5.9	-5.7	-5.8	-6.1	-5.9	-5.7	-5.7	-139.8	-5.592
ZS168	-5.8	-5.3	-6.4	-5.6	-5.8	-6	-5.5	-5	-4.5	-4.5	-5.4	-5.4	-4.6	-6	-5.9	-6.2	-4.3	-4.9	-5.6	-6.7	-5.9	-6	-6	-6.6	-5.8	-139.7	-5.588
ZS001	-6.2	-5.7	-7	-5.6	-5.4	-5.8	-5.7	-5.1	-4.7	-4.4	-5.5	-5.4	-4.6	-6.8	-5.9	-5.9	-4.4	-4.9	-5.9	-4.9	-5.8	-5.8	-5.9	-6.4	-5.6	-139.3	-5.572
ZS088	-6.1	-5.9	-6.1	-5.4	-5.6	-5.7	-5.5	-5.3	-5	-5	-5.6	-6.1	-4.4	-6	-5.9	-5.8	-4.3	-4.4	-5.6	-6.2	-5.5	-5.6	-5.9	-6.5	-5.9	-139.3	-5.572
ZS062	-6.1	-6.4	-5.9	-5.8	-5.8	-5.4	-5.5	-4.8	-4.6	-5.2	-5.2	-5.7	-5.1	-6	-6.1	-5.4	-4.2	-5.1	-5.8	-6	-5.6	-5.8	-5.8	-5.9	-5.9	-139.1	-5.564
ZS069	-5.9	-6.3	-6.3	-5.7	-5.7	-5.3	-5.2	-5.2	-5	-5.3	-5.2	-6.2	-4.9	-6	-5.9	-5.8	-4.2	-4.9	-5.8	-5.7	-5.2	-6	-6	-5.5	-5.8	-139	-5.56
ZS115	-6	-6	-6.5	-5.2	-5.5	-5.7	-5.3	-5	-4.7	-4.9	-5.2	-5.5	-4.4	-6.1	-5.7	-6.1	-4.5	-5.2	-5.4	-6.3	-5.5	-5.8	-5.9	-6.5	-6	-138.9	-5.556
ZS293	-6	-6.5	-6.3	-5.8	-5.4	-5.2	-5.3	-5	-5.1	-5.2	-6	-6.3	-4.9	-5.9	-5.8	-5.7	-4.1	-4.8	-5.3	-5.7	-5.4	-5.7	-5.8	-6.1	-5.6	-138.9	-5.556
ZS278	-6.8	-6.5	-7.4	-5.2	-6.1	-4.7	-4.5	-4.8	-4	-4.8	-5.1	-6.8	-4.5	-5.3	-5.7	-6.4	-4.7	-4.2	-5.7	-5.9	-5.8	-5.6	-6.1	-6	-6.1	-138.7	-5.548
ZS104	-5.9	-5.1	-6.4	-5.3	-5.6	-6.1	-5.3	-5.1	-4.6	-4.5	-5.4	-5.4	-4.6	-6	-6.2	-6.1	-4.2	-4.7	-5.6	-6.6	-5.6	-5.8	-5.9	-6.9	-5.7	-138.6	-5.544
ZS105	-5.9	-5.3	-6.2	-5.4	-5.5	-6.1	-5.4	-5.1	-4.6	-4.4	-5.4	-5.5	-4.5	-6.2	-6.1	-6.2	-4.2	-4.6	-5.5	-6.7	-5.6	-5.8	-6	-6.7	-5.7	-138.6	-5.544
ZS107	-6.2	-5.2	-5.4	-5.6	-5.3	-6.2	-5.6	-5	-4.6	-4.5	-5.3	-5.4	-5	-5.9	-5.8	-5.9	-4.3	-5.1	-5.9	-5.7	-5.8	-5.9	-6.1	-7	-5.8	-138.5	-5.54
ZS082	-5.9	-6.8	-6.3	-5.4	-5.7	-5.6	-5.3	-5.1	-5.1	-5.7	-5.1	-6.7	-4.5	-5.7	-5.9	-5.5	-4.1	-5	-5.9	-5.6	-5.6	-5.4	-5.6	-5.3	-5.6	-138.4	-5.536
ZS188	-5.9	-6.1	-6.5	-5.2	-5.4	-5.8	-5.5	-5	-5	-5.2	-5.6	-5.9	-4.8	-5.9	-5.7	-5.7	-4.2	-4.5	-6.1	-4.9	-5.6	-5.9	-5.9	-6.3	-5.7	-138.3	-5.532
ZS203	-6.2	-6.4	-6.2	-5.9	-5.7	-5.3	-5.5	-5	-4.9	-5.4	-5.6	-6.1	-4.5	-5.8	-5.8	-5.5	-4.2	-5	-5.3	-5.5	-5.2	-5.8	-5.7	-6.1	-5.7	-138.3	-5.532
ZS308	-6.1	-6.7	-6.4	-5.6	-5.5	-5.1	-5	-5.4	-5.3	-5	-5.5	-6.1	-4.5	-5.7	-5.9	-5.7	-4.2	-4.7	-5.3	-5.8	-5.2	-5.7	-5.7	-6.4	-5.7	-138.2	-5.528
ZS077	-5.9	-6.3	-6.2	-5.4	-5.4	-6	-5.6	-5.1	-4.6	-5	-5	-6.5	-5.1	-5.8	-5.6	-5.6	-4	-5.1	-5.9	-5.5	-5.7	-5.7	-5.6	-5.6	-6	-138.2	-5.528
ZS108	-6.6	-6.7	-6.1	-6.5	-5.8	-5.3	-6.2	-4.6	-4.4	-4.2	-4.6	-5.5	-4.4	-4.9	-6	-6.4	-4.5	-3.7	-6	-5.9	-5.9	-5.8	-6	-6.3	-5.8	-138.1	-5.524
ZS006	-6.4	-6.4	-6.3	-5.5	-5.4	-5	-5.3	-5.3	-4.8	-5.6	-6.1	-6	-4.9	-5.8	-5.6	-5.3	-4.3	-5	-5.7	-5.5	-5.4	-5.4	-5.6	-5.7	-5.7	-138	-5.52
ZS023	-6.3	-5.3	-5.5	-5.5	-5.9	-5.3	-5.5	-5	-4.6	-5.3	-5.1	-6.1	-4.9	-5.8	-6.5	-5.8	-4	-5.1	-5.7	-5.9	-5.6	-5.9	-5.9	-5.7	-5.7	-137.9	-5.516
ZS304	-6.2	-6.5	-6.4	-5.7	-6.2	-5.3	-5.4	-5.2	-4.9	-5.5	-4.9	-6.1	-4.7	-6.1	-5.7	-5.6	-4	-4.9	-5.2	-5.8	-5.2	-5.4	-5.7	-5.5	-5.5	-137.6	-5.504
ZS309	-6.1	-6.1	-6.4	-5.9	-6	-5.1	-5.6	-5.2	-5.1	-5.1	-5	-6.1	-4.4	-5.6	-5.7	-5.7	-4.2	-5	-5.3	-5.5	-5.5	-5.8	-6.1	-5.6	-5.5	-137.6	-5.504
ZS172	-6	-6	-6.3	-5.3	-5.4	-5.8	-5.3	-5	-4.6	-4.3	-5.3	-6.2	-4.6	-6.1	-5.9	-5.8	-4.2	-4.5	-5.7	-6.1	-5.6	-5.8	-6.1	-6.3	-5.4	-137.6	-5.504
ZS247	-6.3	-5.4	-5.6	-5.8	-5.2	-5.8	-5.5	-4.9	-4.5	-4.4	-5.2	-5.9	-4.9	-5.9	-5.6	-5.6	-4.4	-5.2	-5.7	-6	-5.8	-5.9	-5.9	-6.4	-5.5	-137.3	-5.492
ZS198	-6.7	-6.7	-5.8	-4.7	-6	-5.6	-4.8	-4.2	-4.1	-4.3	-4.5	-6.2	-4.3	-5.3	-5.8	-6	-4.6	-4.2	-6	-6.1	-6.1	-5.8	-6.4	-7.1	-6	-137.3	-5.492
ZS101	-6	-5	-5.5	-5.4	-5.2	-5.9	-5.4	-4.8	-4.6	-4.6	-5.3	-5.4	-4.9	-6	-5.8	-6.4	-4.2	-5	-5.7	-6.2	-5.6	-5.7	-5.8	-6.9	-5.9	-137.2	-5.488
ZS230	-5.8	-5.3	-6.8	-5.6	-5.2	-6	-5.5	-5	-4.4	-4.2	-5.4	-5.2	-4.4	-6.5	-5.9	-5.7	-4.2	-4.8	-5.5	-6.2	-5.4	-5.7	-5.9	-6.6	-5.8	-137	-5.48
ZS080	-5.9	-6.3	-6.1	-5.3	-5.7	-6.2	-5.3	-5.1	-4.5	-4.5	-5.2	-5.9	-4.7	-6.3	-5.6	-5.5	-4.2	-4.5	-5.8	-6.1	-5.6	-5.7	-5.8	-5.4	-5.6	-136.8	-5.472
ZS262	-5.7	-7	-6.4	-5.3	-5.8	-5.2	-5.2	-5.1	-5.2	-5.3	-5.3	-6	-4.7	-5.5	-5.5	-5.5	-4	-4.8	-5.4	-5.6	-5.3	-5.6	-5.5	-6	-5.6	-136.5	-5.46
ZS008	-5.9	-5.7	-6.4	-5.4	-5.2	-5.7	-5.3	-5.3	-5.1	-5	-5.2	-5.2	-4.7	-6.1	-5.5	-5.8	-4.3	-4.7	-5.9	-5	-5.7	-5.6	-5.9	-6.3	-5.5	-136.4	-5.456
ZS264	-5.9	-5.9	-6.4	-5.4	-5.2	-5.1	-5.3	-5.2	-4.8	-5.2	-5.1	-5.8	-4.8	-5.7	-5.7	-5.6	-4.1	-4.9	-5.4	-5.6	-5.5	-5.4	-5.9	-6	-5.9	-135.8	-5.432
ZS289	-6.7	-6.6	-5.4	-5.2	-6.2	-4.8	-5	-4.3	-4	-4.3	-5.1	-6.1	-4	-4.7	-6.4	-6.8	-4.6	-4.4	-5.7	-5.4	-6.6	-6.2	-5.7	-6	-5.4	-135.6	-5.424
ZS102	-5.9	-6.6	-6.2	-6.3	-5.7	-5.1	-5.1	-4.8	-4.6	-5.3	-4.8	-5.7	-5.2	-5.8	-5.7	-5.5	-4.1	-4.6	-5.3	-5.7	-5.2	-5.7	-5.6	-5.7	-5.2	-135.4	-5.416
ZS298	-5.7	-6.8	-6.3	-5.5	-5.6	-5.2	-5.4	-4.9	-4.5	-5.2	-5.1	-6.2	-4.4	-5.8	-5.9	-5.4	-3.8	-4.6	-5.8	-5.6	-5.4	-5.5	-5.6	-5.8	-5.2	-135.2	-5.408
ZS103	-6	-6.8	-6.2	-6	-5.9	-5.1	-4.8	-4.8	-5.1	-5.2	-4.9	-5.2	-4.6	-5.2	-5.6	-6.1	-4.1	-4.6	-5.6	-5.6	-5.3	-5.6	-5.6	-5.9	-5.2	-135	-5.4
ZS277	-6.3	-6.9	-7.2	-5.7	-6.1	-5.1	-5.2	-4.7	-3.8	-3.9	-5.1	-6.1	-4.2	-4.4	-6.3	-6.3	-3.9	-4.3	-5.6	-4.3	-6.1	-5.4	-6.1	-6.5	-5.4	-134.9	-5.396
ZS035	-6.7	-6.5	-7.6	-6.1	-5.9	-4.6	-4.6	-5	-3.8	-3.8	-4.8	-5.3	-5	-4.5	-6.4	-6.3	-4.1	-4	-5.2	-5.5	-5.9	-5.9	-5.8	-6.4	-5	-134.7	-5.388
ZS038	-6.1	-5.8	-6.7	-5.3	-5.2	-4.8	-5.3	-4.9	-4.4	-5.3	-5.7	-6.4	-5.2	-5.8	-5.4	-5.4	-4.3	-4.8	-6	-5	-6.1	-4.7	-5.3	-5.4	-5.4	-134.7	-5.388
ZS228	-6.2	-6.8	-6.2	-5	-5.8	-5.4	-5.3	-4.9	-4.7	-5.2	-4.8	-5.7	-4.8	-5.9	-5.4	-5.7	-3.9	-4.9	-5.4	-5.7	-5.5	-5.6	-5.5	-5.1	-5.2	-134.6	-5.384
ZS150	-5.9	-6.2	-6	-5.6	-5.5	-5.6	-5.2	-5.3	-4.8	-5	-4.9	-5.8	-5.4	-5.4	-5.6	-5.3	-4	-4.9	-5.2	-5.3	-4.9	-5.6	-5.7	-5.9	-5.5	-134.5	-5.38
ZS003	-6	-6.4	-6.1	-4.7	-5.6	-5.4	-5.2	-4.9	-4.6	-5.3	-4.7	-5.8	-4.5	-5.6	-6.1	-5.9	-3.9	-4.3	-5.3	-5.8	-5.3	-5.4	-5.6	-5.7	-5.8	-133.9	-5.356
ZS315	-6.5	-6.6	-6.2	-5.4	-5.9	-5.1	-5.7	-5.1	-4.7	-4.2	-4.8	-5.3	-4	-4.9	-5.8	-4.9	-4.6	-4.5	-5.8	-5.6	-5.8	-5.7	-5.8	-5.8	-4.9	-133.6	-5.344
ZS214	-6.7	-6.2	-7.7	-6.3	-5.8	-4.8	-4.9	-4	-4.1	-3.9	-4.4	-6.9	-4.5	-4.1	-6.1	-5.9	-4.4	-4.2	-5.7	-5.4	-5.8	-5.3	-6	-4.9	-5.5	-133.5	-5.34
ZS282	-6.2	-6.5	-6.8	-5.6	-5.8	-5	-5.3	-5	-4.4	-5	-4.5	-5.1	-3.9	-4.2	-6	-5.8	-4.2	-4.8	-5.4	-6	-5.5	-5.2	-5.5	-6.3	-5.4	-133.4	-5.336
ZS145	-5.7	-6.7	-6.2	-5.8	-5.6	-5.1	-5.1	-5	-4.7	-5	-4.7	-5.9	-4.8	-5.7	-5.8	-5.6	-3.9	-4.4	-5.2	-5.4	-5.5	-5.6	-5.3	-5.3	-5	-133	-5.32
ZS044	-5.8	-6.5	-6.5	-5.4	-6.1	-4.8	-5.2	-4.5	-4.6	-4.4	-4.8	-5.3	-4.5	-5.7	-5.6	-5	-3.9	-4.3	-5.8	-5.9	-5.7	-5.8	-5.4	-5.3	-5.5	-132.3	-5.292
ZS183	-5.7	-6.3	-5.9	-5	-5.6	-5.2	-5	-5	-4.8	-5.2	-4.8	-5.7	-4.3	-5.5	-5.6	-5.2	-4	-4.6	-5.2	-5.7	-5.4	-5.6	-5.3	-6.1	-5.5	-132.2	-5.288
ZS307	-5.9	-6	-6	-5.8	-5.1	-4.8	-4.8	-4.6	-4.5	-5.2	-4.9	-6.3	-4.5	-5.7	-5.8	-5.1	-3.9	-4.8	-5.3	-5.3	-5.2	-5.5	-5.5	-6.1	-5.5	-132.1	-5.284
ZS190	-6.6	-6.6	-5.5	-5.5	-5.6	-5.2	-4.9	-4.3	-4	-4.2	-4.4	-6.5	-4.5	-4.5	-5.5	-5.9	-4.1	-4.5	-5.5	-5.8	-5.9	-5.5	-5.7	-6.1	-5.2	-132	-5.28
ZS239	-5.8	-6.1	-6	-5.2	-6	-5.3	-5.1	-4.9	-4.7	-4.8	-5.4	-5.7	-4.9	-5.3	-5.6	-5.4	-3.9	-4.5	-4.9	-5.2	-5	-5.4	-5.4	-5.8	-5.3	-131.6	-5.264
ZS193	-6.1	-6.3	-6.4	-5.2	-5.5	-4.3	-5.3	-4.3	-4.6	-5.4	-4.6	-6.6	-4.3	-5.8	-5.2	-5.4	-4.2	-4.9	-5.8	-5.2	-5.4	-5.4	-5.2	-5	-4.8	-131.2	-5.248
ZS140	-6.5	-6.7	-7.1	-4.6	-5.7	-5.1	-4.2	-4.6	-4	-4.2	-5.1	-5	-4.3	-4.1	-5.6	-5.8	-3.8	-4	-5.8	-5.4	-6.1	-5.4	-5.8	-6.5	-5.4	-130.8	-5.232
ZS241	-5.6	-6.1	-5.9	-5.3	-5.9	-5.4	-5.1	-4.8	-4.3	-4.7	-5.3	-5.6	-4.7	-5.7	-5.2	-5.2	-4	-4.7	-5.1	-5.3	-5	-5.3	-5.4	-5.6	-5.4	-130.6	-5.224
ZS182	-5.5	-5.7	-6.1	-5.6	-5.2	-4.9	-5.2	-5.1	-4.6	-4.7	-5	-5.9	-4.3	-5.2	-5.5	-5.3	-4	-4.5	-5	-5.4	-5.2	-5.7	-5.6	-5.7	-5.2	-130.1	-5.204
ZS267	-5.9	-6.4	-6.3	-4.8	-5.5	-4.2	-4.9	-4.6	-4.6	-4.9	-4.4	-5.7	-5.2	-5.8	-5.2	-5.5	-4.1	-4.2	-5.7	-5.3	-5.1	-5.3	-5.5	-6	-5	-130.1	-5.204
ZS195	-6.1	-6.1	-6.2	-5.3	-5.1	-5.1	-5.2	-4.8	-4.4	-4.9	-4.8	-5.8	-3.9	-4.2	-5.6	-4.7	-4.4	-4.2	-5.9	-5.8	-5.4	-5.3	-5.4	-6.4	-5	-130	-5.2
ZS209	-6.3	-6.7	-5.8	-4.9	-5.7	-4.8	-5.3	-4.7	-4.1	-3.8	-4.9	-5.4	-4.6	-4.6	-5.5	-4.8	-3.8	-4.2	-5.7	-5.4	-5.7	-5.6	-6	-6.1	-5.5	-129.9	-5.196
ZS096	-5.7	-6.3	-5.6	-5.6	-4.9	-5	-5.1	-4.7	-4.2	-5.4	-4.9	-6.3	-4.5	-5.5	-5.3	-5.3	-3.9	-4.7	-5.5	-5.2	-5.3	-4.9	-5.3	-5.2	-5.5	-129.8	-5.192
ZS010	-5.9	-6.6	-5.8	-4.9	-5.2	-5	-5.1	-5.2	-4.8	-4.3	-4.7	-5.5	-4	-6.2	-5.8	-5.5	-3.7	-4.1	-5.3	-5.3	-4.8	-5.8	-5.3	-5.3	-5.5	-129.6	-5.184
ZS009	-5.6	-6.3	-5.8	-4.7	-5.5	-5.6	-4.7	-4.5	-4.7	-4.6	-4.5	-5.8	-4.8	-5.7	-5.8	-5.2	-3.9	-4.5	-5	-5.6	-5.3	-5	-5.2	-5.9	-5.3	-129.5	-5.18
ZS002	-6.8	-5.7	-7.3	-4.9	-5.5	-4.4	-5.7	-4.6	-3.6	-3.9	-4.8	-6.1	-4	-4.5	-5.3	-5.8	-3.5	-4.4	-5.3	-5.4	-5.9	-5.6	-5.7	-4.8	-5.5	-129	-5.16
ZS327	-5.8	-6.5	-6.2	-4.9	-4.8	-5	-5	-4.9	-4.9	-4.9	-4.5	-5.6	-3.8	-6.2	-5.5	-5	-3.9	-4.3	-5.2	-5.1	-5	-5.4	-5	-5.6	-5.1	-128.1	-5.124
ZS285	-6.3	-6.4	-6.7	-4.2	-5.2	-5.1	-4.2	-4.4	-4	-4.7	-4.9	-6	-4	-4.7	-5.1	-6.2	-4.5	-4.1	-5	-5.1	-5.7	-5.5	-5.5	-5	-5.5	-128	-5.12
ZS245	-5.6	-6	-5.9	-4.8	-5.4	-4.9	-4.8	-4.7	-4.6	-5.5	-4.6	-5.9	-4.6	-5.3	-5.2	-5.2	-4.1	-4.8	-5.1	-5.2	-5	-4.9	-5.3	-5.1	-5.2	-127.7	-5.108
ZS146	-5.4	-5.7	-5.8	-5.3	-5.5	-5.4	-5.3	-4.6	-4.5	-4.8	-5	-5.5	-4.3	-5.3	-5.2	-5.1	-4	-4.7	-4.8	-4.9	-4.8	-5.3	-5.4	-5.5	-5.2	-127.3	-5.092
ZS272	-5.5	-6.5	-6	-4.9	-5.2	-5	-4.9	-4.9	-4.5	-4.3	-4.8	-4.5	-3.8	-5.1	-5.8	-5.5	-4.1	-4.4	-4.9	-5.8	-5.1	-5.1	-5.1	-5.9	-5.4	-127	-5.08
ZS095	-6.4	-6.2	-5.2	-4.8	-5.5	-4.7	-5.5	-4.5	-3.7	-4	-4.7	-5.5	-3.8	-5.1	-6	-5.4	-4	-3.6	-5.4	-4.9	-5.4	-5.5	-5.5	-6.3	-5.2	-126.8	-5.072
ZS124	-6	-6.2	-6.5	-5.2	-5.2	-4.5	-4.7	-4.8	-4.3	-4.7	-4.6	-5.1	-4.3	-4.9	-5.1	-5.2	-3.4	-4.6	-5.7	-5.4	-5.6	-5.3	-5	-5.5	-5	-126.8	-5.072
ZS294	-5.6	-5.9	-5.3	-5.4	-5.9	-5	-4.8	-3.4	-3.9	-4.2	-4.5	-4.7	-4.2	-4.6	-5.5	-4.8	-4.5	-3.8	-6.1	-5.3	-5.9	-5.4	-6.1	-5.9	-5.1	-125.8	-5.032
ZS274	-5.3	-5.9	-5.7	-5.1	-5	-5.3	-5.1	-4.8	-4.4	-4.8	-4.6	-5.7	-4.1	-5.3	-5.7	-5.2	-3.7	-4.3	-4.9	-5.3	-4.8	-5	-5.1	-5.6	-5.1	-125.8	-5.032
ZS243	-6.3	-6.4	-4.9	-5.5	-5.7	-5.1	-4.8	-4.1	-4.1	-3.8	-3.7	-4.9	-4.1	-4.7	-5.8	-4.9	-3.5	-4.2	-5.5	-5.3	-6.1	-5.3	-6	-6	-5	-125.7	-5.028
ZS326	-5.5	-6.3	-5.8	-5.3	-4.9	-4.6	-4.7	-4.6	-4.6	-4.7	-4.7	-5.3	-5.1	-5.1	-5.3	-5	-3.7	-4	-4.9	-4.9	-5.4	-5.1	-5.3	-5.6	-4.9	-125.3	-5.012
ZS155	-6.3	-6.2	-5.2	-5.1	-5.5	-5	-5.2	-3.9	-4	-4.2	-4.3	-6.2	-4.6	-4.3	-5.3	-5.4	-4.1	-4	-5.6	-4.8	-5	-5.2	-5.6	-4.9	-5.4	-125.3	-5.012
ZS233	-5.6	-6	-5.6	-5.6	-5	-4.6	-4.5	-4.7	-4.6	-4.8	-4.5	-5.5	-4.7	-5.2	-5.4	-4.9	-3.6	-4.3	-4.9	-5.2	-4.9	-5.2	-5.1	-5.6	-5.2	-125.2	-5.008
ZS191	-5.4	-5.7	-6	-4.9	-5.1	-5.2	-5.1	-4.8	-4.5	-4.6	-4.6	-5.3	-4.2	-5.1	-4.9	-5.2	-4	-4.7	-4.9	-5.1	-4.8	-5.2	-5.3	-5.4	-5.1	-125.1	-5.004
ZS231	-5.7	-6.1	-5.9	-4.4	-5	-5.3	-5	-4.4	-4.6	-4.8	-4.4	-5.6	-3.9	-5.3	-4.9	-5.2	-3.4	-4.4	-5.1	-5.5	-4.9	-5.3	-5.3	-5.3	-5.3	-125	-5
ZS164	-6.1	-6	-5	-4.5	-5.4	-4.4	-5.2	-4	-4.7	-3.4	-4	-6.8	-4.8	-3.9	-5.4	-5.4	-3.7	-4.3	-5.7	-4.9	-5.3	-5.4	-5.2	-6.4	-4.9	-124.8	-4.992
ZS208	-5.5	-6.2	-6	-4.6	-5.1	-4.9	-4.9	-4.9	-4.6	-5.3	-4.5	-5.8	-3.8	-5.2	-4.9	-4.9	-3.7	-4.1	-5.3	-5.1	-5	-4.8	-5.1	-5.4	-4.8	-124.4	-4.976
ZS192	-5.7	-6	-5.8	-4.6	-5.1	-5.1	-4.8	-4.6	-4.5	-4.6	-4.6	-5.3	-4.2	-5.2	-5.1	-5.1	-3.8	-4.2	-5.6	-5.1	-5	-4.9	-5.3	-4.9	-5.2	-124.3	-4.972
ZS138	-5.5	-6.3	-5.8	-5	-4.9	-4.8	-4.6	-4.6	-4.4	-4.7	-4.2	-5.6	-4.4	-5.3	-5.6	-5.3	-3.5	-4.5	-5	-5.1	-4.8	-5	-5	-5.4	-4.9	-124.2	-4.968
ZS248	-5.5	-6.2	-5.8	-4.6	-5	-4.5	-4.6	-4.6	-4.3	-5	-4.5	-5.7	-4.2	-5.1	-5	-5.1	-3.7	-4.1	-5.2	-5.1	-5	-5	-5	-5.4	-4.9	-123.1	-4.924
ZS275	-5.4	-6.3	-5.4	-5.1	-5.3	-4.2	-4.8	-4.2	-4	-3.8	-4.4	-4.5	-3.7	-5.8	-5.4	-5.4	-4.2	-3.9	-5.2	-5.5	-5.2	-5.2	-5.2	-5.3	-5.3	-122.7	-4.908
ZS328	-5.4	-6.2	-5.5	-5.3	-4.8	-5.1	-4.4	-4.5	-4.7	-4.8	-4.2	-5.5	-3.9	-5.2	-4.9	-4.9	-3.8	-4.1	-4.6	-5.1	-4.8	-5.2	-5	-5.4	-5.1	-122.4	-4.896
ZS210	-5.3	-5.9	-6.9	-5.6	-5.3	-4.5	-4.7	-3.9	-3.5	-3.2	-4.4	-5.1	-4.1	-4.6	-5.8	-5.5	-4.1	-4	-5	-5	-4.7	-5.3	-5.5	-5.1	-4.6	-121.6	-4.864
ZS280	-5.7	-6	-5	-5	-5.4	-4.8	-5	-4.1	-3.5	-4.2	-4.3	-5.8	-3.7	-4.6	-5.4	-5.4	-4.1	-3.8	-4.8	-4.9	-5.1	-4.8	-5.3	-5.6	-5.2	-121.5	-4.86
ZS123	-5.3	-6	-5.5	-4.4	-4.8	-4.6	-4.5	-4.4	-4.4	-5.1	-4.3	-5.6	-4.2	-5.1	-5.1	-5.1	-3.7	-4.4	-5.1	-4.7	-4.9	-5	-4.9	-5.2	-4.9	-121.2	-4.848
ZS156	-5.3	-5.8	-5.7	-4.4	-5.2	-4.7	-4.9	-4.4	-4.2	-3.3	-4.1	-5.9	-4.9	-4.6	-5	-5.1	-4.2	-3.4	-4.9	-5.3	-5.2	-4.8	-5	-5.7	-4.5	-120.5	-4.82
ZS173	-5.6	-6	-5.8	-4.6	-5.2	-4.4	-4.5	-4.3	-4.3	-3.5	-4.2	-5	-4.7	-5.3	-4.7	-4.6	-4	-4.1	-5.1	-5.1	-4.7	-4.7	-5	-5.7	-5.1	-120.2	-4.808
ZS246	-5.4	-5.5	-5.3	-4.7	-5.2	-4.6	-4.5	-4.4	-4	-4.8	-4.8	-5.2	-4.1	-5.1	-4.9	-4.7	-3.8	-4.5	-4.5	-4.8	-4.4	-4.8	-4.9	-5.5	-4.7	-119.1	-4.764
ZS100	-5.1	-5.9	-5.5	-4.7	-4.9	-4.6	-4.7	-4.4	-4.5	-4.5	-4.8	-5.3	-4	-4.6	-4.9	-4.9	-3.6	-4.1	-4.8	-4.9	-4.8	-4.9	-4.6	-5.5	-4.6	-119.1	-4.764
ZS284	-6	-5.9	-4.5	-4.9	-5.4	-4.2	-3.7	-4.5	-4.4	-3.3	-4.2	-5.8	-3.5	-4.7	-5	-5.6	-4.4	-3.9	-5.1	-4.8	-5.3	-5	-5.3	-4.3	-5.3	-119	-4.76
ZS157	-5.4	-5.9	-4.8	-3.9	-5.3	-4.9	-5.3	-4.3	-3.7	-4.1	-4.4	-5.8	-3.9	-4.6	-4.7	-5.3	-3.4	-3.5	-4.9	-4.5	-5.5	-4.4	-5.4	-6	-4.9	-118.8	-4.752
ZS159	-4.9	-6.1	-4.3	-3.8	-5.6	-4.9	-3.9	-4.3	-3.7	-3.4	-4.7	-5	-4.1	-4.3	-5.6	-5.6	-4.2	-3.6	-4.8	-5.2	-5.8	-4.8	-5.2	-5.5	-5	-118.3	-4.732
ZS151	-5.2	-5.8	-5.5	-4.9	-4.8	-4.4	-4.2	-4.4	-4.5	-4.3	-4.4	-5.1	-3.9	-4.5	-5.2	-4.7	-3.7	-4.6	-5	-4.7	-4.9	-4.9	-4.7	-5.1	-4.8	-118.2	-4.728
ZS194	-5.9	-6	-5.1	-4.8	-5.1	-4.5	-4.8	-3.5	-3.4	-3.6	-4.5	-4.8	-3.6	-3.8	-5.4	-5.1	-4.4	-3.7	-5	-5.3	-5.3	-5.1	-5.3	-5.5	-4.7	-118.2	-4.728
ZS158	-5.7	-6.1	-6.1	-4.7	-5.3	-4.6	-4.7	-4.5	-4.2	-3.3	-4.3	-4.5	-3.8	-4.3	-5	-5.6	-4	-3.3	-4.7	-5.1	-5.1	-4.9	-5.1	-4.2	-4.9	-118	-4.72
ZS302	-5.4	-4.7	-4.8	-6	-5.5	-4	-4.4	-3.9	-3.5	-3.3	-4.2	-4.7	-3.5	-3.8	-6.1	-5.3	-4.6	-3.7	-4.3	-5.1	-5.4	-5.4	-5.6	-5.3	-5.2	-117.7	-4.708
ZS197	-4.8	-5.5	-6.8	-4.5	-4.8	-4.4	-3.8	-3.8	-3.3	-3.2	-4.9	-4.4	-4.3	-3.5	-5.7	-4.4	-4.1	-3.9	-4.8	-5.3	-5.4	-5.3	-5.6	-6.2	-4.9	-117.6	-4.704
ZS303	-5.1	-5.9	-6	-4.7	-5.1	-4.7	-4.4	-4.5	-4.2	-4.2	-4.1	-5.3	-3.3	-5.2	-4.6	-5	-3.9	-3.3	-4.6	-5.2	-4.6	-4.6	-4.6	-5.6	-4.7	-117.4	-4.696
ZS160	-6	-6	-6.9	-4.5	-5.5	-4.4	-4.6	-4.1	-3.1	-3.4	-3.9	-4.9	-3.4	-4.2	-5.3	-4.1	-3.8	-3.8	-4.8	-4.6	-5.4	-4.9	-5.2	-5.1	-5.2	-117.1	-4.684
ZS161	-5.7	-4.9	-4.9	-4.6	-3.9	-3.9	-4.1	-3.9	-3.4	-3.2	-4	-5.2	-3.9	-4.5	-5.6	-4.7	-4	-3.9	-4.5	-5.4	-6.3	-5.3	-6	-5.2	-5.2	-116.2	-4.648
ZS162	-5.3	-5.4	-5.2	-4.4	-4.7	-4.5	-4.7	-4.2	-3.7	-4.8	-4.8	-5.5	-4.2	-4.8	-4.9	-4.6	-3.6	-4.3	-4.4	-4.6	-4.5	-4.6	-4.7	-5	-4.8	-116.2	-4.648
ZS229	-5.2	-5.8	-5.4	-5.3	-5	-4.7	-3.9	-4.6	-4.2	-4.2	-3.7	-5.1	-3.9	-5	-5.1	-5.1	-3.5	-3.6	-4.3	-4.9	-4.4	-4.3	-4.4	-5.4	-5	-116	-4.64
ZS131	-5.4	-5.3	-5	-4.6	-4.8	-4.3	-4	-4	-3.2	-3.2	-4	-5	-3.7	-3.9	-6.1	-4.9	-3.8	-3	-4.6	-5.2	-5.4	-5.6	-5.3	-6.5	-4.9	-115.7	-4.628
ZS305	-5	-5.6	-5.2	-4.3	-4.9	-4.3	-4.5	-4.4	-4.5	-4.5	-4.1	-5.2	-4.4	-4.6	-4.7	-4.6	-3.3	-4.1	-4.7	-4.6	-4.6	-5	-4.8	-4.8	-4.8	-115.5	-4.62
ZS223	-4.7	-5.7	-5.1	-5.2	-4.4	-4.6	-4.3	-4.1	-4.2	-4.7	-4.6	-5.2	-4.2	-4.8	-5	-4.4	-3.3	-3.9	-4.7	-4.5	-4.9	-4.4	-4.6	-4.6	-5	-115.1	-4.604
ZS054	-5.3	-4.6	-5.7	-4.6	-4.7	-4.3	-4.6	-4.2	-4.5	-3.9	-3.8	-5.5	-3.8	-5.1	-4.9	-5	-3.3	-4	-5.1	-5	-4.4	-4.6	-4.5	-4.1	-4.7	-114.2	-4.568
ZS301	-4.9	-5.7	-5.3	-4.2	-4.4	-4.5	-4.2	-4.3	-4.1	-4.7	-4.2	-5.1	-4.1	-4.9	-4.8	-4.5	-3.5	-4.1	-4.6	-4.6	-4.4	-4.7	-4.6	-5	-4.7	-114.1	-4.564
ZS321	-5	-5.6	-5.3	-4.1	-4.6	-4.5	-4.3	-4.1	-4.3	-4.5	-4	-4.9	-4.6	-4.6	-5.1	-4.4	-3.3	-4	-4.7	-4.7	-4.6	-4.7	-4.5	-4.9	-4.8	-114.1	-4.564
ZS147	-5	-5.7	-5.2	-4.1	-4.6	-4.6	-4.4	-4.2	-4	-4.5	-4.1	-5	-3.7	-5.2	-4.9	-4.5	-3.2	-3.9	-4.6	-4.8	-4.4	-4.7	-4.4	-5	-5	-113.7	-4.548
ZS319	-4.6	-5.9	-5.2	-5	-4.4	-4.5	-4	-4.4	-3.7	-4.6	-4	-5.1	-4.4	-5	-4.9	-4.4	-3.2	-4.3	-4.5	-4.4	-4.4	-4.4	-4.4	-5	-4.5	-113.2	-4.528
ZS097	-5	-5.5	-5.5	-4.3	-4.6	-4.2	-4.3	-4.2	-4.3	-4.7	-3.9	-5	-3.8	-4.7	-4.4	-4.5	-3.5	-3.7	-4.6	-4.7	-4.6	-4.8	-4.5	-5.1	-4.6	-113	-4.52
ZS040	-4.6	-5.6	-5	-4.7	-4.3	-4.6	-4.5	-4.2	-4.3	-4.4	-3.9	-4.9	-4.1	-5	-4.9	-4.6	-3.4	-4.3	-4.2	-4.5	-4.5	-4.4	-4.4	-4.6	-5	-112.9	-4.516
ZS148	-5.3	-5.5	-5	-4.7	-4.4	-4.2	-4.1	-4.3	-4.4	-4.1	-4.3	-4.8	-3.8	-4.5	-4.8	-4.3	-3.3	-4.1	-4.6	-4.5	-4.5	-4.5	-4.3	-5	-4.3	-111.6	-4.464
ZS249	-4.9	-5.2	-4.8	-5	-4.7	-4.6	-4.2	-3.9	-3.9	-4	-4.5	-4.9	-4.1	-4.3	-4.6	-4.4	-3.4	-4.1	-4.4	-4.2	-4.3	-4.5	-4.6	-4.8	-4.7	-111	-4.44
ZS297	-4.7	-5.3	-4.9	-4.7	-4.4	-4.1	-3.9	-4	-4	-4.2	-3.7	-5	-4.1	-4.3	-4.8	-4.4	-3.3	-4.3	-4.7	-4.4	-4.2	-4.6	-4.6	-4.5	-4.4	-109.5	-4.38
ZS287	-4.8	-5.3	-4.8	-4.5	-4.2	-4.4	-4.1	-4	-3.8	-4.3	-4.5	-4.5	-4.3	-4.3	-4.5	-4.3	-3.3	-4	-4.4	-4.3	-4.1	-4.7	-4.3	-4.6	-4.7	-109	-4.36
ZS226	-4.6	-5.1	-4.9	-4.5	-4.7	-4.7	-4.2	-4.1	-3.9	-4.2	-3.8	-5.2	-4.1	-4.5	-4.5	-4.2	-3.3	-4	-4.1	-4.2	-4.2	-4.2	-4.3	-4.6	-4.4	-108.5	-4.34
ZS312	-4.6	-5.1	-4.8	-4.6	-4.6	-4.6	-4.2	-3.8	-4	-4	-4.3	-4.7	-3.7	-4.3	-4.6	-4.4	-3.3	-4	-4.6	-4.2	-4.2	-4.2	-4.4	-4.5	-4.4	-108.1	-4.324
ZS110	-4.7	-5	-4.7	-4.3	-4.1	-4.5	-4.1	-3.8	-3.4	-4.3	-4.3	-4.6	-4.1	-4.3	-4.6	-4.8	-3.4	-4	-4.5	-4	-4.2	-4.8	-4.1	-4.7	-4.6	-107.9	-4.316
ZS317	-4.5	-5.2	-4.9	-4.5	-4.4	-4.5	-4.1	-3.8	-4	-4.2	-3.9	-4.8	-3.9	-4.4	-4.6	-4.2	-3.4	-3.8	-4.1	-4.3	-4.1	-4.2	-4.4	-4.5	-4.5	-107.2	-4.288
ZS238	-4.6	-4.9	-4.7	-4.4	-3.9	-4.6	-4.1	-3.8	-4.2	-4	-4	-4.7	-4.2	-4.4	-4.4	-4.2	-3.1	-3.9	-4.7	-4.2	-4.2	-4.5	-4.4	-4.5	-4.5	-107.1	-4.284
ZS288	-4.6	-5.3	-4.4	-4.2	-4.2	-4.2	-3.9	-3.7	-3.3	-4.3	-3.8	-4.6	-4.2	-4.4	-4.5	-4	-3.1	-4	-4	-4.1	-4.2	-4	-4.5	-4.4	-4.4	-104.3	-4.172
ZS137	-4.7	-4.9	-4.6	-4.3	-3.9	-4.3	-4	-3.8	-3.8	-4.1	-4.3	-4.8	-3.7	-4.4	-4.5	-4.1	-3.1	-3.8	-4	-4.1	-3.9	-4.4	-4.1	-4.3	-4.2	-104.1	-4.164
ZS318	-4.7	-4.8	-4.4	-4.3	-3.9	-4	-4	-3.9	-3.4	-4.2	-4.1	-4.4	-4.1	-4.2	-4	-4	-3.3	-3.9	-4.2	-4	-4	-4.2	-4.4	-4.4	-4.4	-103.2	-4.128
ZS271	-4.4	-4.7	-4.5	-4.1	-4.5	-4.1	-4.1	-3.8	-3.4	-3.9	-3.9	-4.4	-3.8	-4.3	-4.6	-4.4	-3.1	-3.8	-3.9	-4.2	-4.1	-4	-4.1	-4.6	-4.4	-103.1	-4.124
ZS136	-4.6	-4.7	-4.3	-4.5	-3.8	-4.2	-4	-3.7	-3.9	-4	-4.2	-4.5	-3.9	-4.2	-4.4	-4	-3	-3.8	-4	-4	-3.9	-4.1	-4.1	-4.4	-4.1	-102.3	-4.092
ZS259	-4.1	-4.4	-4.4	-4.1	-4.6	-4	-3.8	-3.5	-3.3	-3.9	-4.1	-4.3	-3.4	-4.3	-4	-4	-3	-4	-3.8	-4.1	-3.8	-3.9	-4	-4.4	-4	-99.2	-3.968
ZS232	-4.2	-4.4	-4.2	-4.2	-4.4	-4.2	-3.8	-3.6	-3.4	-3.9	-3.5	-4.3	-3.5	-4.1	-4.1	-3.9	-3	-3.9	-3.9	-3.8	-3.7	-4	-3.9	-4.1	-4	-98	-3.92
ZS306	-4.2	-4.5	-4.3	-4.1	-3.6	-4.2	-4	-3.5	-3.4	-4.2	-3.9	-4.4	-3.3	-4	-4.1	-3.9	-2.9	-4	-3.8	-3.7	-3.6	-4	-3.9	-4.1	-4.1	-97.7	-3.908
ZS153	-4.2	-4.2	-3.9	-3.7	-3.7	-3.8	-3.7	-3.3	-3	-3.8	-3.6	-4.1	-3.9	-3.6	-3.8	-3.7	-3.1	-3.6	-4	-3.6	-3.6	-4.2	-3.6	-3.8	-3.9	-93.4	-3.736
ZS251	-4	-4	-3.8	-3.6	-3.9	-3.8	-3.6	-3	-3	-3.9	-3.6	-3.9	-3.4	-3.5	-3.6	-3.5	-2.6	-3.5	-3.5	-3.3	-3.3	-3.5	-3.4	-4	-3.6	-88.8	-3.552
ZS154	-2.8	-3	-2.8	-3	-2.6	-2.7	-2.6	-2.6	-2.5	-2.8	-2.7	-2.7	-2.5	-2.6	-2.9	-2.8	-2.1	-2.7	-2.7	-2.7	-2.5	-2.7	-2.6	-2.7	-2.8	-67.1	-2.684
Note: *,Pan-acting compounds; #, compound with a binding affinity lower than -8.7 kcal/mol (Febuxostat).
